# Supplementary material for: “Every Newborn-INDEPTH” (EN-INDEPTH) study protocol for a randomised comparison of household survey modules for measuring stillbirths and neonatal deaths in five Health and Demographic Surveillance sites
Source: J Glob Health. 2019 Feb 15;9(1):010901. doi: 10.7189/jogh.09.010901 (PMC6377797; doi:10.7189/jogh.09.010901)
Supplement: Online Supplementary Document [file jogh-09-010901-s001.zip]

Archive with 3 entries (3 files):
- Appendix S5 study questionnaire.xlsx
- Appendix S6 fieldworker questionnaire.xlsx
- Appendix.docx
