# Supplementary material for: “Every Newborn-INDEPTH” (EN-INDEPTH) study protocol for a randomised comparison of household survey modules for measuring stillbirths and neonatal deaths in five Health and Demographic Surveillance sites
Source: J Glob Health. 2019 Feb 15;9(1):010901. doi: 10.7189/jogh.09.010901 (PMC6377797; doi:10.7189/jogh.09.010901)
Supplement: Online Supplementary Document [file jogh-09-010901-s001.zip › Appendix S5 study questionnaire.xlsx]

## Sheet: Cover
																																				FORMATTING DATE:	17 May 2016
																																				ENGLISH LANGUAGE:	01 Mar 2016
DEMOGRAPHIC AND HEALTH SURVEYS
MODEL WOMAN'S QUESTIONNAIRE
[NAME OF COUNTRY]
[NAME OF ORGANIZATION]
	IDENTIFICATION (1)
	PLACE NAME
	NAME OF HOUSEHOLD HEAD
	CLUSTER NUMBER						.
	HOUSEHOLD NUMBER								.
	NAME AND LINE NUMBER OF WOMAN
	INTERVIEWER VISITS
									1							2							3							FINAL VISIT
	DATE																													DAY
																														MONTH
																														YEAR
	INTERVIEWER'S
	NAME																													INT. NO.
	RESULT*																													RESULT*
	NEXT VISIT:					DATE
																														TOTAL NUMBER
						TIME																									OF VISITS
	*RESULT CODES:						1 COMPLETED							4 REFUSED
							2 NOT AT HOME							5 PARTLY COMPLETED									7 OTHER
							3 POSTPONED							6 INCAPACITATED												SPECIFY
						LANGUAGE OF	0		1							LANGUAGE OF											NATIVE LANGUAGE											TRANSLATOR USED
						QUESTIONNAIRE**										INTERVIEW**											OF RESPONDENT**											(YES = 1, NO = 2)
						LANGUAGE OF	ENGLISH												**LANGUAGE CODES:
						QUESTIONNAIRE**															01 ENGLISH							03 LANGUAGE 3							05 LANGUAGE 5
																					02 LANGUAGE 2							04 LANGUAGE 4							06 LANGUAGE 6
	SUPERVISOR															FIELD EDITOR														OFFICE EDITOR							KEYED BY
	NAME					NUMBER										NAME					NUMBER										NUMBER						NUMBER
	(1) This section should be adapted for country-specific survey design.
	Note: Questions with blue highlighting in the question number column are HIV-related questions that may be deleted in some circumstances (see footnotes). Questions with pink highlighting in the question number column are malaria-related questions that may be deleted in some circumstances (see footnotes). Questions with yellow highlighting in the question number column are other questions that may…

## Sheet: 1
INTRODUCTION AND CONSENT
																				(1)
	Hello. My name is _______________________________________. I am working with [country name]. We are conducting a survey about health and other topics all over [country name]. You were selected for the survey. The questions usually take around 60 minutes. All of the answers you give will be confidential and will not be shared with anyone other than members of our survey team. You don't have to be …
	SIGNATURE OF INTERVIEWEE recieved													YES / NO													DATE
														RESPONDENT AGREES																					RESPONDENT DOES NOT AGREE
														TO BE INTERVIEWED	.	1																			TO BE INTERVIEWED	.	2
																										Why consent was not given or interview not															END
																										being continued?
SECTION 1. RESPONDENT'S BACKGROUND
	NO.			QUESTIONS AND FILTERS																		CODING CATEGORIES																		SKIP
	101			RECORD THE TIME. RECORD LOCATION (GPS)
																						HOURS			.
																						MINUTES			.
	101a			RECORD LOCATION (GPS)
	102			How long have you been living continuously in (NAME OF CURRENT CITY, TOWN OR VILLAGE OF RESIDENCE)?
																						YEARS			.
																						ALWAYS				.											95				105
				IF LESS THAN ONE YEAR, RECORD ‘00’ YEARS.																		VISITOR				.											96
	103			Just before you moved here, did you live in a city, in a town, or in a rural area?																		CITY			.												1
																						TOWN			.												2
																						RURAL AREA					.										3
	104			Before you moved here, which [PROVINCE/REGION/STATE] did you live in?																		[PROVINCE/REGION/STATE]									.						01
																						[PROVINCE/REGION/STATE]									.						02
																						[PROVINCE/REGION/STATE]									.						03
																						OUTSIDE OF [COUNTRY]								.							96
	105y			In what year were you born?
																						MONTH			.
																						DON'T KNOW MONTH							.								98
																						YEAR		.
																						DON'T KNOW YEAR							.								9998
	105m			In what month were you born?																		January			……………………………………………												1
																						February			……………………………………………												2
																						March			……………………………………………												3
																						April			……………………………………………												4
																						May			……………………………………………												5
																						June			……………………………………………												6
																						July			……………………………………………												7
																						August			……………………………………………												8
																						September			………………………………………												9
																						October			……………………………………………												10
																						November			……………………………………………												11
																						December			……………………………………………												12
	106			How old were you at your last birthday?																		DON'T KNOW the month
																						AGE IN COMPLETED YEARS									.
				COMPARE AND CORRECT 105 AND/OR 106 IF INCONSISTENT.
	107			Have you ever attended school?																		YES		.													1
																						NO		.													2				111
	108			What is the highest level of school you attended: primary, secondary, or higher?																		PRIMARY				.											1
																						SECONDARY					.										2
																						HIGHER				.											3
	109			What is the highest [GRADE/FORM/YEAR] you completed at that level?
																						[GRADE/FORM/YEAR]							.
				IF COMPLETED LESS THAN ONE YEAR AT THAT LEVEL, RECORD '00'.
	110			CHECK 108:
													PRIMARY OR										HIGHER																		113
													SECONDARY
	111			Now I would like you to read this sentence to me. SHOW CARD TO RESPONDENT. IF RESPONDENT CANNOT READ WHOLE SENTENCE, PROBE: Can you read any part of the sentence to me?																		CANNOT READ AT ALL								.							1
	(3)																					ABLE TO READ ONLY PART OF
																							THE SENTENCE					.									2
																						ABLE TO READ WHOLE SENTENCE											.				3
																						NO CARD WITH REQUIRED
																							LANGUAGE														4
																												(SPECIFY LANGUAGE)
																						BLIND/VISUALLY IMPAIRED									.						5
	112			CHECK 111:
													CODE '2', '3'										CODE '1' OR '5'
													OR '4'										CIRCLED																		114
													CIRCLED
	113			Do you read a newspaper or magazine at least once a week, less than once a week or not at all?																		AT LEAST ONCE A WEEK								.							1
																						LESS THAN ONCE A WEEK									.						2
																						NOT AT ALL					.										3
	114			Do you listen to the radio at least once a week, less than once a week or not at all?																		AT LEAST ONCE A WEEK								.							1
																						LESS THAN ONCE A WEEK									.						2
																						NOT AT ALL					.										3
	115			Do you watch television at least once a week, less than once a week or not at all?																		AT LEAST ONCE A WEEK								.							1
																						LESS THAN ONCE A WEEK									.						2
																						NOT AT ALL					.										3
	122			What is your religion?																		Country specific answers
	123			What is your ethnicity?																		Country specific answers

## Sheet: 2-1
SECTION 2. REPRODUCTION
	NO.			QUESTIONS AND FILTERS																		CODING CATEGORIES																		SKIP
	201			Now I would like to ask about all the births you have had during your life. Have you ever given birth?																		YES		.													1
																						NO		.													2				206
				IN THIS SECTION, INFORMATION IS COLLECTED ABOUT THE BIRTHS THAT A WOMAN HAS HAD DURING HER LIFE (NO MATTER WHO THE FATHER IS).
				IT IS IMPORTANT THAT YOU UNDERSTAND WHICH EVENTS TO INCLUDE. WE WANT TO RECORD ALL OF THE RESPONDENT’S NATURAL BIRTHS. YOU SHOULD RECORD ALL CHILDREN WHO WERE BORN ALIVE (THAT IS, WHO SHOWED SIGNS OF LIFE BY CRYING, BREATHING, OR MOVING) EVEN IF THEY SURVIVED ONLY FOR A FEW MINUTES. WE WANT TO KNOW ABOUT ALL THE WOMAN’S BIRTHS EVEN IF THE CHILD NO LONGER STAYS IN THE HOUSEHOLD OR IF THE CHILD IS …
				IT IS ALSO IMPORTANT TO UNDERSTAND WHICH EVENTS SHOULD NOT BE RECORDED. YOU MUST NOT RECORD ADOPTED OR FOSTER CHILDREN OR CHILDREN OF RELATIVES WHO MAY BE LIVING IN THE HOUSEHOLDS. YOU ALSO SHOULD NOT INCLUDE ANY OF HER HUSBAND’S CHILDREN TO WHOM THE RESPONDENT DID NOT GIVE BIRTH HERSELF. FINALLY, YOU MUST NOT RECORD CHILDREN WHO WERE BORN DEAD (STILLBIRTHS), MISCARRIAGES, OR ABORTIONS.
	202			Do you have any sons or daughters to whom you have given birth who are now living with you?																		YES		.													1
																						NO		.													2				204
				READ THE QUESTION SLOWLY. THE SONS AND DAUGHTERS BEING CONSIDERED ARE HER OWN NATURAL (BIOLOGICAL) CHILDREN WHO LIVE WITH HER IN HER HOUSEHOLD (WHICH WILL USUALLY BE THE HOUSEHOLD IN WHICH THE INTERVIEW IS BEING HELD, EXCEPT FOR WOMEN WHO ARE VISITORS).
	203			a)	How many sons live with you?
																						a)	SONS AT HOME					.																	range = 00 - 20
				b)	And how many daughters live with you?
																						b)	DAUGHTERS AT HOME								.
				FILL IN THE NUMBER OF SONS AND DAUGHTERS WHO LIVE WITH THE RESPONDENT. REMEMBER THAT WE ARE ONLY INTERESTED IN THE RESPONDENT’S OWN NATURAL (BIOLOGICAL) CHILDREN AND NOT FOSTER CHILDREN, CHILDREN OF HER HUSBAND BY ANOTHER WOMAN, OR CHILDREN OF A RELATIVE.
					IF NONE, RECORD '00'.
	204			Do you have any sons or daughters to whom you have given birth who are alive but do not live with you?																		YES		.													1
																						NO		.													2				206
				Q204 AND Q205 REFER TO THE RESPONDENT’S SONS AND DAUGHTERS WHO ARE ALIVE BUT NOT LIVING WITH HER. FOR EXAMPLE, THEY MAY BE LIVING WITH A RELATIVE, MAY BE STAYING IN A BOARDING SCHOOL, MAY HAVE BEEN GIVEN UP FOR ADOPTION, OR MAY BE GROWN-UP CHILDREN WHO HAVE LEFT HOME. IF SHE HAS ONLY SONS LIVING ELSEWHERE, ENTER ‘00’ IN THE BOXES IN Q. 205 FOR DAUGHTERS, AND VICE VERSA. MAKE SURE THE RESPONDENT I…
	205			a)	How many sons are alive but do not live with you?
																						a)	SONS ELSEWHERE							.														range = 00 - 20
				b)	And how many daughters are alive but do not live with you?
																						b)	DAUGHTERS ELSEWHERE									.
					IF NONE, RECORD '00'.
	206			Have you ever given birth to a boy or girl who was born alive but later died? IF NO, PROBE: Any baby who cried, who made any movement, sound, or effort to breathe, or who showed any other signs of life even if for a very short time?
																						YES		.													1
																						NO		.													2				208
				Q206 AND Q207 ON CHILDREN WHO HAVE DIED ARE EXTREMELY IMPORTANT AND ARE AMONG THE MOST DIFFICULT ON WHICH TO OBTAIN ACCURATE DATA.
				SOME RESPONDENTS MAY FAIL TO MENTION CHILDREN WHO DIED VERY YOUNG, SO IF A WOMAN ANSWERS NO, IT IS IMPORTANT TO PROBE BY ASKING, “ANY BABY WHO CRIED, WHO MADE ANY MOVEMENT, SOUND, OR EFFORT TO BREATHE, OR WHO SHOWED ANY OTHER SIGNS OF LIFE EVEN IF FOR A VERY SHORT TIME?”
				SOME RESPONDENTS MAY BE RELUCTANT TO TALK ABOUT THIS SUBJECT AND MAY BECOME SAD OR UPSET THAT YOU ARE ASKING SUCH QUESTIONS. BE SYMPATHETIC AND TACTFUL IN SUCH SITUATIONS. SAY THAT YOU KNOW THE SUBJECT IS PAINFUL BUT THAT THE INFORMATION IS IMPORTANT.
	207			a)	How many boys have died?																																							range = 00 - 20
																						a)	BOYS DEAD					.
				b)	And how many girls have died?
																						b)	GIRLS DEAD					.
					IF NONE, RECORD '00'.
	208			SUM ANSWERS TO 203, 205, AND 207, AND ENTER TOTAL. IF NONE, RECORD '00'.																																								range = 00 - 40
																						TOTAL BIRTHS					.
	209			CHECK 208:
				Just to make sure that I have this right: you have had in TOTAL _____ births during your life. Is that correct?
													YES												NO
																			PROBE AND CORRECT 201-208 AS NECESSARY.

## Sheet: 2-2
SECTION 2. REPRODUCTION
	211			Now I would like to record the names of all your births, whether still alive or not, starting with the first one you had.
				BEGIN THE SECTION BY INFORMING THE RESPONDENT THAT WE WOULD LIKE TO RECORD THE NAMES OF ALL OF HER CHILDREN, FROM ALL MARRIAGES AND UNIONS, WHETHER OR NOT THEY ARE STILL ALIVE, FROM THE FIRST TO THE LAST. THE ONLY BIRTHS WE WILL NOT INCLUDE ARE STILLBIRTHS.
				RECORD NAMES OF ALL THE BIRTHS IN 212. RECORD TWINS AND TRIPLETS ON SEPARATE ROWS. IF THERE ARE MORE THAN 10 BIRTHS, USE AN ADDITIONAL QUESTIONNAIRE, STARTING WITH THE SECOND ROW.
	212							213						214						215										215A										216						217
																																														IF ALIVE:
	What name was given to your (first/ next) baby?							Is (NAME) a boy or a girl?						Was [NAME] a twin?						On what day, month, and year was (NAME) born?										How many months did your pregnancy with [NAME] last?										Is (NAME) still alive?						How old was (NAME) at (NAME)'s last birthday?
	RECORD NAME. BIRTH HISTORY NUMBER.																													PLEASE RECORD LENGTH OF PREGNANCY IN COMPLETED MONTHS
																																														RECORD AGE IN COMP-LETED YEARS.
	01																			DAY										AGE IN YEARS																AGE IN
								BOY			1			SING			1																							YES			1			YEARS
																				MONTH																							After the birth of a child, can a woman become pregnant before her menstrual period has returned?
								GIRL			2			MULT			2																							NO			2
																																								(SKIP TO 220)
																				YEAR
	02																			DAY										AGE IN YEARS																AGE IN
								BOY			1			SING			1																							YES			1			YEARS
																				MONTH																				NO			2
								GIRL			2			MULT			2
																																								(SKIP TO 220)
																				YEAR
	03																			DAY										AGE IN YEARS																AGE IN
								BOY			1			SING			1																							YES			1			YEARS
																				MONTH																				NO			2
								GIRL			2			MULT			2
																																								(SKIP TO 220)
																				YEAR
	04																			DAY										AGE IN YEARS																AGE IN
								BOY			1			SING			1																							YES			1			YEARS
																				MONTH																				NO			2
								GIRL			2			MULT			2
																																								(SKIP TO 220)
																				YEAR
	05																			DAY										AGE IN YEARS																AGE IN
								BOY			1			SING			1																							YES			1			YEARS
																				MONTH																				NO			2
								GIRL			2			MULT			2
																																								(SKIP TO 220)
																				YEAR
	06																			DAY										AGE IN YEARS																AGE IN
								BOY			1			SING			1																							YES			1			YEARS
																				MONTH																				NO			2
								GIRL			2			MULT			2
																																								(SKIP TO 220)
																				YEAR
	07																			DAY										AGE IN YEARS																AGE IN
								BOY			1			SING			1																							YES			1			YEARS
																				MONTH																				NO			2
								GIRL			2			MULT			2
																																								(SKIP TO 220)
																				YEAR
	08																			DAY										AGE IN YEARS																AGE IN
								BOY			1			SING			1																							YES			1			YEARS
																				MONTH																				NO			2
								GIRL			2			MULT			2
																																								(SKIP TO 220)
																				YEAR
	09																			DAY										AGE IN YEARS																AGE IN
								BOY			1			SING			1																							YES			1			YEARS
																				MONTH																				NO			2
								GIRL			2			MULT			2
																																								(SKIP TO 220)
																				YEAR
	10																			DAY										AGE IN YEARS																AGE IN
								BOY			1			SING			1																							YES			1			YEARS
																				MONTH																				NO			2
								GIRL			2			MULT			2
																																								(SKIP TO 220)
																				YEAR

## Sheet: 2-3
SECTION 2. REPRODUCTION
	NO.			QUESTIONS AND FILTERS																		CODING CATEGORIES																		SKIP
	222			Have you had any live births since the birth of (NAME OF LAST BIRTH)?																		YES		.													1
																																			(RECORD BIRTH(S) IN TABLE)
																						NO		.													2
	223			Is the above data correct?
																						YES		.													1
																						NO		.													2
																							PLEASE GO BACK TO THE ROSTER AND ADD ANY MISSING BIRTHS
				Number of births in REPRODUCTION SECTION 2.1 - Q209
				Number of births in REPRODUCTION SECTION 2.2 OR ROSTER Q211-Q221
				IF THE NUMBER OF BIRTHS IN SECTION 2.1 AND SECTION 2.2. DON'T MATCH, PLEASE VERIFY AND CORRECT
	226			Are you pregnant now?																		YES		.													1
																						NO		.													2				230
																						UNSURE				.											8
	227			How many months pregnant are you?
																						MONTHS				.
				RECORD NUMBER OF COMPLETED MONTHS.
				IF DON’T KNOW PLEASE RECORD 98																		DON'T KNOW					.					98
	228			When you got pregnant, did you want to get pregnant at that time?																		YES		.													1				230
																						NO		.													2
	229			CHECK 208: TOTAL NUMBER OF BIRTHS
									ONE OR MORE							NONE
				a)	Did you want to have a baby later on or did you not want any more children?							b)	Did you want to have a baby later on or did you not want any children?
																						LATER			.												1
																						NO MORE/NONE						.									2
	230			Have you ever had a pregnancy that miscarried, was aborted, or ended in a stillbirth?																		YES		.													1
																						NO		.													2				239
				WE WANT TO KNOW WHETHER THE RESPONDENT HAD ANY PREGNANCIES THAT DID NOT RESULT IN A LIVE BIRTH. TO ENSURE THAT NONE ARE MISSED, THE QUESTION SPECIFICALLY MENTIONS THE THREE WAYS A PREGNANCY CAN BE TERMINATED. IF A PREGNANCY ENDED EARLY AND INVOLUNTARILY, IT WAS A MISCARRIAGE. IF A WOMAN VOLUNTARILY ENDED A PREGNANCY, IT WAS AN ABORTION. IF A WOMAN GAVE BIRTH TO A CHILD THAT SHOWED NO SIGNS OF LIF…
	231			When did the last such pregnancy end?
																						MONTH			.
				IF A RESPONDENT HAS HAD A PREGNANCY THAT DID NOT END IN A LIVE BIRTH, ASK ABOUT WHEN THE MOST RECENT SUCH PREGNANC Y ENDED AND RECORD THE MONTH IN THE BOXES. IF THE WOMAN C ANNOT REMEMBER THE DATE, USE PROBES SIMILAR TO THOSE DISCUSSED IN Q. 215.
																						YEAR			.
				234									235		(1)										233
				How many months pregnant were you when that pregnancy ended?									Since January 2012, have you had any other pregnancies that did not result in a live birth?												When did such pregnancy end?
	LINE
	NO.
				Q234 IS ASKED ONLY OF WOMEN WHO LOST ONE OR MORE PREGNANCIES IN JANUARY [2012] OR LATER. BEGIN BY ASKING Q. 234. RECORD HOW LONG THE PREGNANCY LASTED IN COMPLETED MONTHS IN THE BOXES PROVIDED. IF THE WOMAN RESPONDS IN WEEKS, YOU WILL HAVE TO CONVERT THE ANSWER TO MONTHS.									UP TO THIS POINT, THE RESPONDENT HAS TOLD YOU THE DATE (Q. 231) AND DURATION (Q. 234) OF HER MOST RECENT PREGNANCY LOSS. NOW, IN Q. 235, ASK HER WHETHER SHE HAS HAD ANY OTHER PREGNANCIES (MISCARRIAGE, ABORTION, OR STILLBIRTH) THAT DID NOT RESULT IN A LIVE BIRTH SINCE JANUARY [2012].
	L01												YES		.				1				NEXT LINE
				NUMBER OF MONTHS									NO		.				2				237			MONTH					YEAR
	L02												YES		.				1				NEXT LINE
				NUMBER OF MONTHS									NO		.				2				237			MONTH					YEAR
	L03												YES		.				1				NEXT LINE
				NUMBER OF MONTHS									NO		.				2				237			MONTH					YEAR
	L04												YES		.				1
																							237
				NUMBER OF MONTHS									NO		.				2							MONTH					YEAR
	237a			Did you have any miscarriages, abortions or stillbirths that ended before 2012?																		YES		.													1
	(1)																					NO		.													2				239
	238			When did the last such pregnancy that terminated before 2012 end?
	(1)																				a	MONTH			.
																					b	YEAR			.
				RECORD THE MONTH AND YEAR IN WHICH THE LAST PREGNANCY ENDING BEFORE JANUARY 2012 THAT DID NOT RESULT IN A LIVE BIRTH ENDED. IF THE WOMAN CANNOT REMEMBER THE DATE, USE THE PROBES DISCUSSED IN Q. 215.
	239			When did your last menstrual period start?
				THE ANSWERS TO THIS QUESTION WILL HELP TO DETERMINE WHETHER ANY OF THE RESPONDENTS ARE ACTUALLY MENOPAUSAL OR INFECUND BECAUSE THEY HAVE NOT HAD THEIR PERIODS IN A LONG TIME. THIS IS IMPORTANT IN ANY STUDY OF FERTILITY SINCE MENSTRUATION IS DIRECTLY LINKED TO PREGNANCY
	239d			Is the date available?																		YES		.													1
																						NO		.													2				239a
	239st			When did your last menstrual period start?
																																									240
																							(DATE, IF GIVEN)
	239a			When did your last menstrual period start?
																						DAYS AGO					.					1
																						WEEKS AGO					.					2
																						MONTHS AGO					.					3
																						YEARS AGO					.					4
																						IN MENOPAUSE/
																							HAS HAD HYSTERECTOMY									.					994
																						BEFORE LAST BIRTH							.								995
																						NEVER MENSTRUATED								.							996
	240			From one menstrual period to the next, are there certain days when a woman is more likely to become pregnant?																		YES		.													1
																						NO		.													2				242
																						DON'T KNOW					.										8
				IF SHE SAYS THERE IS NO TIME THAT IS MORE LIKELY THAN ANOTHER OR SHE DOES NOT KNOW, RECORD THE RESPONSE. IF SHE SAYS THERE IS A TIME WHEN A WOMAN IS MORE LIKELY TO BECOME PREGNANT, RECORD YES.
	241			Is this time just before her period begins, during her period, right after her period has ended, or halfway between two periods?																		JUST BEFORE HER PERIOD BEGINS											.				1
																						DURING HER PERIOD							.								2
																						RIGHT AFTER HER PERIOD HAS ENDED												.			3
																						HALFWAY BETWEEN TWO PERIODS												.			4
																						OTHER															6
																									(SPECIFY)
																						DON'T KNOW					.										8
				READ THE ENTIRE QUESTION MENTIONING EACH OF THE FOUR POSS IBLE TIMES BEFORE RECORDING HER RESPONSE.
	242			After the birth of a child, can a woman become pregnant before her menstrual period has returned?																		YES		.													1
																						NO		.													2
																						DON'T KNOW					.										8
				ASK WHETHER THE RESPONDENT THINKS THAT A WOMAN CAN GET PREGNANT AFTER GIVING BIRTH BUT BEFORE HER MENSTRUAL PERI OD RETURNS.
	(1) Year of fieldwork is assumed to be 2017. For fieldwork beginning in 2018, all references to calendar years should be increased by one; for example, 2011 should be changed to 2012, 2012 should be changed to 2013, 2013 should be changed to 2014, and similarly for all years throughout the questionnaire.

## Sheet: 4
SECTION 4. PREGNANCY AND POSTNATAL CARE
				Introduction for:
				4a Now I would like to ask some questions about your pregnancy and the birth of your last stillbirth. 4b Now I would like to ask some questions about your pregnancy and the birth of your last baby who died as a newborn. 4c Now I would like to ask some questions about your pregnancy and the birth of your last child.
			SECTION 4: PREGNANCY AND POSTNATAL CARE (BIRTH HISTORY) RETROSPECTIVE FERTILITY INTENTION
																	4a LAST STILLBIRTH													4b LAST BABY WHO DIED AS A NEWBORN													4c LAST CHILD
	404AA				What was the name of your last birth?																																									RECORD NAME OR [BABY] IF NO NAME GIVEN
	404AB				‘How many months did your pregnancy with [NAME] last?
	405			When you got pregnant with (NAME), did you want to get pregnant at that time?														YES		.								1			YES		.								1			YES		.
																										(SKIP TO 407b1)												(SKIP TO 407b1)
																		NO		.								2			NO		.								2			NO		.
				PLEASE NOTE: – IF A WOMAN WAS ADMINISTERED THE BIRTH HISTO RY QUESTIONNAIRE THESE QUESTIONS WOULD REFER TO BIRTHS SI NCE 2012.
	406			CHECK 208:
					ONLY ONE BIRTH						MORE THAN ONE BIRTH
				a)	Did you want to have a baby later on, or did you not want any children?					b)	Did you want to have a baby later on, or did you not want any more children?
																		LATER			.							1			LATER			.							1			LATER			.
																		NO MORE/NONE						.				2			NO MORE/NONE						.				2			NO MORE/NONE
																										(SKIP TO 407b1)									(SKIP TO 407b1)													(SKIP TO 407b1)
	407			How much longer did you want to wait?
																		MONTHS			.			1							MONTHS			.			1							MONTHS			.
																		YEARS			.			2							YEARS			.			2							YEARS			.
																		DON'T KNOW					.					998			DON'T KNOW					.					998			DON'T KNOW					.
	407B1			Right before you got pregnant, how important was it to you to avoid/delay the pregnancy? Would you say very important, somewhat important or not at all important?														VERY IMPORTANT						.				1			VERY IMPORTANT						.				1			VERY IMPORTANT
																		SOMEWHAT IMPORTANT										2		.	SOMEWHAT IMPORTANT										2		.	SOMEWHAT IMPORTANT
																		NOT AT ALL IMPORTANT										3		.	NOT AT ALL IMPORTANT										3		.	NOT AT ALL IMPORTANT
	407B2			Right before you got pregnant, were you doing something to avoid or delay the pregnancy?														YES		.				.				1			YES		.				.				1			YES		.
																		NO		.	.	.	.	.	.	.	.	2			NO		.	.	.	.	.	.	.	.	2			NO		.	.	.	.
																											(SKIP TO 407b8)								(SKIP TO 407b8)													(SKIP TO 407b8)
			(Only for women who said she was doing something in the previous question)
				What were you doing?														IUD		.								1			IUD		.								1			IUD		.
																		IMPLANTS				.						2			IMPLANTS				.						2			IMPLANTS				.
				CIRCLE ALL METHODS RESPONDENT WAS USING.														INJECTABLES					.					3			INJECTABLES					.					3			INJECTABLES					.
	407B3																	PILL		.								4			PILL		.								4			PILL		.
																		CONDOM				.						5			CONDOM				.						5			CONDOM				.
																		FEMALE CONDOM						.				6			FEMALE CONDOM						.				6			FEMALE CONDOM
																		EMERGENCY CONTRACEPTION										7			EMERGENCY CONTRACEPTION										7			EMERGENCY CONTRACEPTION
																		LACTATIONAL AMENORRHEA METHOD										8			LACTATIONAL AMENORRHEA METHOD										8			LACTATIONAL AMENORRHEA METHOD
																		RHYTHM METHOD						.				9			RHYTHM METHOD						.				9			RHYTHM METHOD
																		WITHDRAWAL					.					10			WITHDRAWAL					.					10			WITHDRAWAL					.
																		OTHER MODERN METHOD									.	11			OTHER MODERN METHOD									.	11			OTHER MODERN METHOD
																		OTHER TRADITIONAL METHOD										12			OTHER TRADITIONAL METHOD										12			OTHER TRADITIONAL METHOD
																		DON'T KNOW/UNSURE							.			98			DON'T KNOW/UNSURE							.			98			DON'T KNOW/UNSURE
																		OTHER, SPECIFY										99			OTHER, SPECIFY										99			OTHER, SPECIFY
				CHECK 405:
													NOT WANTED AT THAT TIME												WANTED AT THAT TIME																408
	407B8			When you found out you were pregnant, did you consider or not consider terminating the pregnancy?														CONSIDERED										1			CONSIDERED										1			CONSIDERED
																		NOT CONSIDERED										2			NOT CONSIDERED										2			NOT CONSIDERED
				THIS QUESTION MAY BE ESPECIALLY SENSITIVE. ENSURE THAT YOU ASK THIS QUESTION EXACTLY AS WRITTEN.
			SECTION 4: PREGNANCY AND POSTNATAL CARE (BIRTH HISTORY) ANTENATAL CARE
																	LAST STILLBIRTH													LAST BABY WHO DIED AS A NEWBORN													LAST CHILD
	408			Did you see anyone for antenatal care for this pregnancy?														YES		.								1			YES		.								1			YES		.
																		NO		.								2			NO		.								2			NO		.
																										(SKIP TO GA1)													(SKIP TO GA1)
	409			Whom did you see? Anyone else?														HEALTH PERSONNEL													HEALTH PERSONNEL													HEALTH PERSONNEL
	(2)																		DOCTOR			.						A				DOCTOR			.						A				DOCTOR			.
																			NURSE/MIDWIFE						.			B				NURSE/MIDWIFE						.			B				NURSE/MIDWIFE
																			AUXILIARY MIDWIFE							.		C				AUXILIARY MIDWIFE							.		C				AUXILIARY MIDWIFE
																		OTHER PERSON													OTHER PERSON													OTHER PERSON
				PROBE TO IDENTIFY EACH TYPE OF PERSON AND RECORD ALL MENTIONED.															TRADITIONAL BIRTH													TRADITIONAL BIRTH													TRADITIONAL BIRTH
																				ATTENDANT				.				D					ATTENDANT				.				D					ATTENDANT
																			COMMUNITY/													COMMUNITY/													COMMUNITY/
																				VILLAGE HEALTH													VILLAGE HEALTH													VILLAGE HEALTH
																				WORKER			.					E					WORKER			.					E					WORKER			.
																		OTHER										X			OTHER										X			OTHER
																					(SPECIFY)													(SPECIFY)													(SPECIFY)
SECTION 4. PREGNANCY AND POSTNATAL CARE
																		LAST BIRTH													NEXT-TO-LAST BIRTH													NEXT-TO-LAST BIRTH
	NO.			QUESTIONS AND FILTERS														NAME													NAME													NAME
	410			Where did you receive antenatal care for this pregnancy? Anywhere else?														HOME													HOME													HOME
	(2)																		HER HOME				.					A				HER HOME				.					A				HER HOME				.
																			OTHER HOME					.				B				OTHER HOME					.				B				OTHER HOME
																		PUBLIC SECTOR													PUBLIC SECTOR													PUBLIC SECTOR
																			GOVERNMENT HOSPITAL								.	C				GOVERNMENT HOSPITAL								.	C				GOVERNMENT HOSPITAL
				PROBE TO IDENTIFY THE TYPE OF SOURCE.															GOVERNMENT HEALTH													GOVERNMENT HEALTH													GOVERNMENT HEALTH
																				CENTER			.					D					CENTER			.					D					CENTER			.
																			GOVERNMENT HEALTH													GOVERNMENT HEALTH													GOVERNMENT HEALTH
																				POST			.					E					POST			.					E					POST			.
				IF UNABLE TO DETERMINE IF PUBLIC OR PRIVATE SECTOR, WRITE THE NAME OF THE PLACE.															OTHER PUBLIC SECTOR													OTHER PUBLIC SECTOR													OTHER PUBLIC SECTOR
																												F													F
																					(SPECIFY)													(SPECIFY)													(SPECIFY)
				(NAME OF PLACE)														PRIVATE MEDICAL SECTOR													PRIVATE MEDICAL SECTOR													PRIVATE MEDICAL SECTOR
																			PRIVATE HOSPITAL/													PRIVATE HOSPITAL/													PRIVATE HOSPITAL/
																				CLINIC			.					G					CLINIC			.					G					CLINIC			.
																			OTHER PRIVATE													OTHER PRIVATE													OTHER PRIVATE
																				MEDICAL SECTOR													MEDICAL SECTOR													MEDICAL SECTOR
																												H													H
																					(SPECIFY)													(SPECIFY)													(SPECIFY)
																		OTHER										X			OTHER										X			OTHER
																					(SPECIFY)													(SPECIFY)													(SPECIFY)
																		WEEKS			.										WEEKS			.										WEEKS			.
																		OR													OR													OR
	411			How many weeks or months pregnant were you when you first received antenatal care for this pregnancy?
																		MONTHS			.										MONTHS			.										MONTHS			.
																		DON'T KNOW					.					98			DON'T KNOW					.					98			DON'T KNOW					.
	412			How many times did you receive antenatal care during this pregnancy?														NUMBER													NUMBER													NUMBER
																			OF TIMES				.									OF TIMES				.									OF TIMES				.
																		DON'T KNOW					.					98			DON'T KNOW					.					98			DON'T KNOW					.
				ASK HER HOW MANY TIMES IN TOTAL SHE SAW SOMEONE FOR ANTENATAL CARE DURING HER PREGNANCY. THIS REFERS TO CARE RELAT ED TO HER PREGNANCY AND SHOULD NOT INCLUDE SEEING A DOCT OR OR NURSE FOR OTHER REASONS. . IF DOESN'T KNOW - RECORD '98'
																			FROM CARD													FROM CARD													FROM CARD
	GA1			How many weeks pregnant were you when (NAME) was born? RECORD GA IN WEEKS FROM HEALTH CARD, IF AVAILABLE.
																			WEEKS			.										WEEKS			.										WEEKS			.
																			FROM RECALL													FROM RECALL													FROM RECALL
																			WEEKS			.										WEEKS			.										WEEKS			.
																			DON'T KNOW					.					98			DON'T KNOW					.					98			DON'T KNOW
				Was (NAME) born before expected?														YES		.								1			YES		.								1			YES		.
	GA2																	NO		.								2			NO		.								2			NO		.
																										(SKIP TO 426)													(SKIP TO 426)
																		DON'T KNOW					.					8			DON'T KNOW					.					8			DON'T KNOW					.
	GA3			How many weeks or months was (NAME) born before the expected date of delivery?														WEEKS			.										WEEKS			.										WEEKS			.
																		OR													OR													OR
																		MONTHS			.										MONTHS			.										MONTHS			.
																		DON'T KNOW					.					98			DON'T KNOW					.					98			DON'T KNOW					.
	426			When (NAME) was born, was (NAME) very large, larger than average, average, smaller than average, or very small?														VERY LARGE					.					1			VERY LARGE					.					1			VERY LARGE					.
																		LARGER THAN													LARGER THAN													LARGER THAN
																			AVERAGE				.					2				AVERAGE				.					2				AVERAGE				.
																		AVERAGE				.						3			AVERAGE				.						3			AVERAGE				.
																		SMALLER THAN													SMALLER THAN													SMALLER THAN
																			AVERAGE				.					4				AVERAGE				.					4				AVERAGE				.
																		VERY SMALL					.					5			VERY SMALL					.					5			VERY SMALL					.
																		DON'T KNOW					.					8			DON'T KNOW					.					8			DON'T KNOW					.
				READ THE ENTIRE QUESTION BEFORE ACCEPTING AN ANSWER. THIS IS THE WOMAN’S OWN OPINION ABOUT THE SIZE OF HER BABY. SOME RESPONDENTS MAY GIVE YOU THE BABY’S BIRTH WEIGHT INSTEAD OF A SIZE. INSIST THAT YOU WANT TO KNOW WHETHER SHE THINKS THE BABY WAS VERY LARGE, LARGER THAN AVERAGE, AVERAGE, SMALLER THAN AVERAGE, OR VERY SMALL. IF THE RESPONDENT HERSELF IS UNABLE TO TELL YOU THE BABY’S SIZE AT BIRTH,…
	427			Was (NAME) weighed at birth?														YES		.								1			YES		.								1			YES		.
																		NO		.								2			NO		.								2			NO		.
																										(SKIP TO BR1)													(SKIP TO BR1)
																		DON'T KNOW					.					8			DON'T KNOW					.					8			DON'T KNOW					.
	428			How much did (NAME) weigh?														KG FROM CARD													KG FROM CARD													KG FROM CARD
																			1			.										1			.										1			.
				RECORD WEIGHT IN KILOGRAMS FROM HEALTH CARD, IF AVAILABLE.														KG FROM RECALL													KG FROM RECALL													KG FROM RECALL
																			2			.										2			.										2			.
																		DON'T KNOW					.					99998			DON'T KNOW					.					99998			DON'T KNOW					.
			SECTION 4: PREGNANCY AND POSTNATAL CARE (BIRTH HISTORY) VACCINATION
																	LAST STILLBIRTH													LAST BABY WHO DIED AS A NEWBORN													LAST CHILD
	VAC1			Was [NAME] ever been vaccinated?																										YES										1			YES
																														NO										2		GO TO	NO
																																										NEXT SECTION BIRTTH REGISTRATION
	VAC2			Do you have a vaccination card?																										YES										1			YES
																														NO										2			NO
																														YES										1			YES
	VAC3			Can I see the vaccination card?																										NO										2		VAC4	NO
	VAC4			Was [NAME] BCG vaccinated?																										YES										1			YES
																														NO										2		VAC7	NO
				iF YES PLEASE RECORD DATE FROM CARD
				Date of BCG on health card																										DAY……………….1													DAY……………….1
	VAC5
																														MONTH………….2													MONTH………….2
					if VAC4=1 & VAC3=1
																														YEAR……….….3													YEAR……….….3
				How old was [NAME] when vaccinated? DAYS AND MONTHS
	VAC6																													DAYS……….…1													DAYS……….…1
																														MONTHS……….2													MONTHS……….2
				if (VAC4=1 & VAC3=2)
				OR
				If (VAC4=1 & VAC2=2)
	VAC7				Was [NAME] Polio 0 vaccinated?																										YES								1					YES
																															NO								2			GO TO		NO
																																										NEXT SECTION BIRTTH REGISTRATION
				IF VAC7=1 & VAC3=1
	VAC8			Date of Polio-0 on health card																										DAY……………….1													DAY……………….1
																														MONTH………….2													MONTH………….2
																														YEAR……….….3													YEAR……….….3
	VAC9			How old was [NAME] when vaccinated? DAYS AND MONTHS																										DAYS……….…1													DAYS……….…1
				DAYS AND MONTHS
					if (VAC7=1 & VAC3=2)																									MONTHS……….2													MONTHS……….2
				If (VAC7=1 & VAC2=2)
			SECTION 4: PREGNANCY AND POSTNATAL CARE (BIRTH HISTORY) BIRTH AND DEATH REGISTRATION
																	LAST STILLBIRTH													LAST BABY WHO DIED AS A NEWBORN													LAST CHILD
	BR1			Does (NAME) have a birth certificate? If YES, ask: May I see it?														YES, SEEN										1	BR3a2		YES, SEEN										1	BR3a2		YES, SEEN
																		YES, NOT SEEN										2	BR3a2		YES, NOT SEEN										2	BR3a2		YES, NOT SEEN
																		NO		.								3			NO		.								3			NO		.
																		DK		.								4			DK		.								4			DK		.
	BR2			Has (NAME)'s birth been registered with the civil authorities?														YES										1			YES										1			YES
																		NO		.								2			NO		.								2			NO		.
																		DK		.								3			DK		.								3			DK		.
	BR3a2			At which age was (name) registered?														Weeks										1			Weeks										1			Weeks
																		MONTHS									.	2			MONTHS									.	2			MONTHS
				Specify: Number of weeks, months, years														Years										3			Years										3			Years
																		DK		.								99			DK		.								99			DK		.
	BR4		I am interested in knowing about the main reasons why you have not registered (name). I will now read some possible reasons. Please let me know if any apply.
	BR4			Birth registration is not a legal requirement.																																								YES
																																												NO		.
	BR4			There is not enough money to pay the cost of registering (name).																																								YES
																																												NO		.
	BR4			The distance to the registration center is far.																																								YES
																																												NO		.
	BR4			The registration process is too complicated to understand.																																								YES
																																												NO		.
	BR4			I am unable to produce the full set of documents required to register (name).																																								YES
																																												NO		.
				The father of (name) is required to be present but he is unable or unwilling to attend.																																								YES
	BR4																																											NO		.
	BR4			The name of the child is required but it has not yet been given by the family.																																								YES
																																												NO		.
	BR4a			Are there other reasons why you did not register (name) that have not already been mentioned? Note for interviewer: If yes, ask respondent to specify specific reason(s).																																								YES
																																												NO		.
																																												DK………………………………………………………………………………
				Other reasons? Please specify																																										.
	DR1			CHECK 404: IS CHILD LIVING?																	LIVING						DEAD							LIVING						DEAD							LIVING
																					(SKIP TO 429)													(SKIP TO 429)													(SKIP TO 429)
	DR2			Does (NAME) have a death certificate? If YES, ask: May I see it?
																		YES, SEEN										1			YES, SEEN										1
																		YES, NOT SEEN										2			YES, NOT SEEN										2
																		NO										3			NO										3
																		DON'T KNOW										4			DON'T KNOW										4
			SECTION 4: PREGNANCY AND POSTNATAL CARE (BIRTH HISTORY) DELIVERY CARE
																	LAST STILLBIRTH													LAST BABY WHO DIED AS A NEWBORN													LAST CHILD
	429			Who assisted with the delivery of (NAME)? Anyone else?														HEALTH PERSONNEL													HEALTH PERSONNEL													HEALTH PERSONNEL
	(2)																		DOCTOR				.					A				DOCTOR				.					A				DOCTOR				.
																			NURSE/MIDWIFE						.			B				NURSE/MIDWIFE						.			B				NURSE/MIDWIFE
																			AUXILIARY													AUXILIARY													AUXILIARY
																				MIDWIFE			.					C					MIDWIFE			.					C					MIDWIFE			.
				PROBE FOR THE TYPE(S) OF PERSON(S) AND RECORD ALL MENTIONED.														OTHER PERSON													OTHER PERSON													OTHER PERSON
																			TRADITIONAL BIRTH													TRADITIONAL BIRTH													TRADITIONAL BIRTH
																				ATTENDANT				.				D					ATTENDANT				.				D					ATTENDANT
																			RELATIVE/FRIEND						.			E				RELATIVE/FRIEND						.			E				RELATIVE/FRIEND
				IF RESPONDENT SAYS NO ONE ASSISTED, PROBE TO DETERMINE WHETHER ANY ADULTS WERE PRESENT AT THE DELIVERY.															OTHER													OTHER													OTHER
																												X													X
																					(SPECIFY)													(SPECIFY)													(SPECIFY)
																		NO ONE ASSISTED						.				Y			NO ONE ASSISTED						.				Y			NO ONE ASSISTED
	430			Where did you give birth to (NAME)?														HOME													HOME													HOME
	(2)																		HER HOME				.					11				HER HOME				.					11				HER HOME				.
																										(SKIP TO 433A)													(SKIP TO 433A)
																			OTHER HOME					.				12				OTHER HOME					.				12				OTHER HOME
				PROBE TO IDENTIFY THE TYPE OF SOURCE.
																		PUBLIC SECTOR													PUBLIC SECTOR													PUBLIC SECTOR
																			GOVERNMENT HOSPITAL								.	21				GOVERNMENT HOSPITAL								.	21				GOVERNMENT HOSPITAL
				IF UNABLE TO DETERMINE IF PUBLIC OR PRIVATE SECTOR, WRITE THE NAME OF THE PLACE.															GOVERNMENT HEALTH													GOVERNMENT HEALTH													GOVERNMENT HEALTH
																				CENTER			.					22					CENTER			.					22					CENTER			.
																			GOVERNMENT HEALTH													GOVERNMENT HEALTH													GOVERNMENT HEALTH
																				POST			.					23					POST			.					23					POST			.
																			OTHER PUBLIC SECTOR													OTHER PUBLIC SECTOR													OTHER PUBLIC SECTOR
				(NAME OF PLACE)
																												26													26
																					(SPECIFY)													(SPECIFY)													(SPECIFY)
																		PRIVATE MEDICAL SECTOR													PRIVATE MEDICAL SECTOR													PRIVATE MEDICAL SECTOR
																			PRIVATE HOSPITAL/													PRIVATE HOSPITAL/													PRIVATE HOSPITAL/
																				CLINIC			.					31					CLINIC			.					31					CLINIC			.
																			OTHER PRIVATE													OTHER PRIVATE													OTHER PRIVATE
																				MEDICAL SECTOR													MEDICAL SECTOR													MEDICAL SECTOR
																												36													36
																					(SPECIFY)													(SPECIFY)													(SPECIFY)
																		OTHER										96			OTHER										96			OTHER
																					(SPECIFY)													(SPECIFY)													(SPECIFY)
																										(SKIP TO 433A)													(SKIP TO 433A)
	431			How long after (NAME) was delivered did you stay there?
																		HOURS			.			1							HOURS			.			1							HOURS			.
																		DAYS			.			2							DAYS			.			2							DAYS			.
				IF LESS THAN ONE DAY, RECORD HOURS; IF LESS THAN ONE WEEK, RECORD DAYS.
																		WEEKS			.			3							WEEKS			.			3							WEEKS			.
																		DON'T KNOW					.					998			DON'T KNOW					.					998			DON'T KNOW					.
	432			Was (NAME) delivered by caesarean, that is, did they cut your belly open to take the baby out?														YES		.								1			YES		.								1			YES		.
																		NO		.								2			NO		.								2			NO		.
																										(SKIP TO 433A)													(SKIP TO 433A)
	433			When was the decision made to have the caesarean section? Was it before or after your labor pains started?														BEFORE			.							1			BEFORE			.							1			BEFORE			.
																		AFTER			.							2			AFTER			.							2			AFTER			.
				Did (NAME) cry, move, or breathe at birth, even a little?														YES		.								1			YES		.								1
	433A																	NO		.								2			NO		.								2
				THIS QUESTION IS ASKED FOR ALL BABIES. IT IS IMPORTANT TO FIRST FIND OUT WHETHER THE BABY WAS BORN ALIVE, IN ORDER TO DIFFERENTIATE CLEARLY BETWEEN AN EARLY NEONATAL DEATH AND A STILLBIRTH. IT IS IMPORTANT TO FIND OUT WHETHER THE BABY MADE ANY SOUND, MOVEMENT, OR TOOK ANY BREATH, HOWEVER BRIEF THIS WAS.														DON'T KNOW					.					998			DON'T KNOW					.					998
																										(SKIP TO 435)													(SKIP TO 435)
	433B			If (NAME) did not cry, move or breathe at birth, was he/she born dead?														YES		.								1			YES		.								1
																		NO		.								2			NO		.								2
																		DON'T KNOW					.					998			DON'T KNOW					.					998
				THIS QUESTION IS TO PROBE IF THE BABY BORN DEATH, IF A WOMA N DOES NOT THINK THAT HER BABY SHOWED SIGNS OF LIFE AT BIRT H OR IS NOT SURE.																						(SKIP TO 435)													(SKIP TO 435)
	433C			Did (NAME) stop moving in the womb before labor pains started?														YES		.								1			YES		.								1
																		NO		.								2			NO		.								2
																		DON'T KNOW					.					8			DON'T KNOW					.					8
	433D			Did a birth attendant listen for the baby's heart beat during labour with an electronic device (Doppler) or cone-shaped stethoscope placed on the abdomen?														YES DOPPLER										1			YES DOPPLER										1
																		YES STETHOSCOPE										2			YES STETHOSCOPE										2
																		NO					.					3			NO					.					3
																		DON'T KNOW					.					8			DON'T KNOW					.					8
																										(SKIP TO 433F)													(SKIP TO 433F)
				Was the baby's heart beat present?														YES		.								1			YES		.								1
	433E																	NO		.								2			NO		.								2
																		DON'T KNOW					.					8			DON'T KNOW					.					8
	433F			Did (NAME) have any major malformation at birth														YES		.								1			YES		.								1
																		NO		.								2			NO		.								2
																		DON'T KNOW					.					8			DON'T KNOW					.					8
																						(SKIP TO 433H)												(SKIP TO 433H)
				What kind of malformation did the baby have?														SWELLING/DEFECT ON BACK										1			SWELLING/DEFECT ON BACK										1
	433G																	VERY LARGE HEAD										2			VERY LARGE HEAD										2
																		VERY SMALL HEAD										3			VERY SMALL HEAD										3
																		DEFECT OF LIP/ PALATE										4			DEFECT OF LIP/ PALATE										4
																		INTESTINES PROTRUDING										5			INTESTINES PROTRUDING										5
																		OTHER (SPECIFY)										6			OTHER (SPECIFY)										6
																		DON'T KNOW										8			DON'T KNOW										8
	433H			Was the baby macerated; that is skin peeling or showing signs of decay?														YES		.								1			YES		.								1
																		NO		.								2			NO		.								2
																		DON'T KNOW					.					8			DON'T KNOW					.					8
				A BABY WHO DIED BEFORE THE START OF LABOUR OFTEN HAS PEELING SKIN AND SHOWS SIGNS OF DECAY (THIS IS CALLED A MACERATED STILLBIRTH). A BABY WHO DIED DURING THE BIRTH PROCESS (LABOUR) HAS NORMAL LOOKING SKIN AT BIRTH. IF THE WOMAN DOES NOT KNOW THE ANSWER TO THIS QUESTION, FOR EXAMPLE IF SHE DID NOT SEE HER DEAD BABY HERSELF, OR IF A BIRTH ATTENDANT DID NOT INFORM HER, SELECT “DON’T KNOW”.
			SECTION 4: PREGNANCY AND POSTNATAL CARE (BH) / LAST STILLBIRTH POSTNATAL CARE
																	LAST STILLBIRTH													LAST BABY WHO DIED AS A NEWBORN													LAST CHILD
	435			I would like to talk to you about checks on your health after delivery, for example, someone asking you questions about your health or examining you. Did anyone check on your health while you were still in the facility?
																		YES		.								1			YES		.								1			YES		.
																		NO		.								2			NO		.								2			NO		.
																										(SKIP TO 438)													(SKIP TO 438)
	436			How long after delivery did the first check take place?
																		HOURS			.			1							HOURS			.			1							HOURS			.
																		DAYS		.				2							DAYS		.				2							DAYS		.
				IF LESS THAN ONE DAY, RECORD HOURS; IF LESS THAN ONE WEEK, RECORD DAYS.
																		WEEKS			.			3							WEEKS			.			3							WEEKS			.
																		DON'T KNOW					.					998			DON'T KNOW					.					998			DON'T KNOW					.
				CHECK 404A: WAS A PREGNANCY LOSS 6 MONTHS OR MORE?
																		PREGNANCY LOSS 5 MONTHS OR MORE						LIVEBIRTH							PREGNANCY LOSS 5 MONTHS OR MORE						LIVEBIRTH							PREGNANCY LOSS 5 MONTHS OR MORE
																			(skip to 471)		skip to 471											(skip to 471)		skip to 471											(skip to 471)		skip to 471
	438			Now I would like to talk to you about checks on (NAME)’s health after delivery – for example, someone examining (NAME), checking the cord, or seeing if (NAME) is OK. Did anyone check on (NAME)’s health while you were still in the facility?
																															YES		.								1			YES		.
																															NO		.								2			NO		.
																																							(SKIP TO 471)
																															DON'T KNOW					.					8			DON'T KNOW					.
	439			How long after delivery was (NAME)’s health first checked?
																															HOURS			.			1							HOURS			.
																															DAYS		.				2							DAYS		.
				IF LESS THAN ONE DAY, RECORD HOURS; IF LESS THAN ONE WEEK, RECORD DAYS.
																															WEEKS			.			3							WEEKS			.
																															DON'T KNOW					.					998			DON'T KNOW					.
	471																	GO BACK TO 405 IN NEXT COLUMN; OR, IF NO MORE BIRTHS, GO TO 801													GO BACK TO 405 IN NEXT-TO-LAST COLUMN OF NEW QUESTIONNAIRE; OR, IF NO MORE BIRTHS, GO TO 801													GO BACK TO 405 IN NEXT-TO-LAST COLUMN OF NEW QUESTIONNAIRE; OR, IF NO MORE BIRTHS, GO TO 801
[truncated: 5 more columns]

## Sheet: 4 FN
SECTION 4. FOOTNOTES
	(1) Year of fieldwork is assumed to be 2017. For fieldwork beginning in 2018, all references to calendar years should be increased by one; for example, 2011 should be changed to 2012, 2012 should be changed to 2013, 2013 should be changed to 2014, and similarly for all years throughout the questionnaire.
	(2) Coding categories to be developed locally; however, the broad categories must be maintained. Additions to the codes under the private medical sector heading may include religious affiliated sources and NGO sources.
	(3) Vaccination practices may vary; this question should specify where the injection is given, e.g. arm or shoulder.
	(4) Syrup should be deleted in countries where syrup is not used.
	(5) In countries where it is important to know the number of iron tablets taken per day, an appropriate question may be added.
	(6) The question should be deleted in surveys in countries where there is no program for deworming.
	(7) The question should be deleted in surveys in countries where there is no program for intermittent preventive treatment against malaria during pregnancy.

## Sheet: 8
SECTION 8. FERTILITY PREFERENCES
	NO.			QUESTIONS AND FILTERS																		CODING CATEGORIES																		SKIP
	701			Are you currently married or living together with a man as if married?																		YES, CURRENTLY MARRIED									.						1
																						YES, LIVING WITH A MAN								.							2
																						NO, NOT IN UNION						.									3
	702			CHECK 226 or 200A:
													NOT PREGNANT												PREGNANT																723
													OR UNSURE
	301
						Now I would like to talk about family planning and yours or your partner 's desire for more children
	303			Are you or your partner currently doing something or using any method to delay or avoid getting pregnant?																		YES		.													1
																						NO		.													2				702
																						FEMALE STERILIZATION								.							1				SES
																						MALE STERILIZATION							.								2
																						IUD		.													3
																						INJECTABLES					.										4
	304				Which method are you using?																	IMPLANTS				.											5
																						PILL		.													6
																						CONDOM				.											7
																						FEMALE CONDOM						.									8
																						EMERGENCY CONTRACEPTION										.					9
																						STANDARD DAYS METHOD									.						10
																						LACTATIONAL AMENORRHEA METHOD												.			11
																						RHYTHM METHOD						.									12
																						WITHDRAWAL					.										13
																						OTHER MODERN METHOD									.						14
																						OTHER TRADITIONAL METHOD										.					15
FUTURE FERTILITY PREFERENCE (NON PREGNANT WOMEN)
	703			How important is it to you to avoid becoming pregnant now? Would you say very important, somewhat important, or not at all important?																		VERY IMPORTANT						.									1
																						SOMEWHAT IMPORTANT								.							2
																						NOT AT ALL IMPORTANT								.							3
	704			Now I have some questions about the future. Would you like to have (a/another) child, or would you prefer not to have any (more) children?																		HAVE (A/ANOTHER) CHILD									.						1
																						NO MORE/NONE						.									2
																						CANNOT GET PREGNANT								.							3				SES
																						UNDECIDED/DON'T KNOW									.						98				710
	706			How likely is it that you might change your mind regarding whether you want another child or not?																		VERY LIKELY					.										1
																						SOMEWHAT LIKELY							.								2
																						VERY UNLIKELY						.									3
																						DON'T KNOW/UNSURE								.							98
	707			CHECK 704:
																									WANT
													WANT												NO MORE CHILD																710
													A/ANOTHER CHILD
	708			How long would you like to wait from now before the birth of (a/another) child?
																						MONTHS				.						1
																						YEARS			.							2
																						SOON/NOW				.											93				710
																						OTHER															96
																										(SPECIFY)
																						DON'T KNOW					.										98				710
	709			How likely is it that you might change your mind regarding timing of having another child?																		VERY LIKELY					.										1
																						SOMEWHAT LIKELY							.								2
																						VERY UNLIKELY						.									3
																						DON'T KNOW/UNSURE								.							98
	710			If you became pregnant in the next few weeks, would you be worried or not worried about telling your husband/partner?																		WORRIED							.								1
																						NOT WORRIED							.								2
																						UNSURE				.	.	.	.	.	.	.	.	.	.	.	3
	712			If you became pregnant in the next few weeks, would you be worried or not worried about how you could afford to raise your children properly with an extra child.																		WORRIED							.								1
																						NOT WORRIED							.								2
																						UNSURE				.	.	.									3
																						THIS WOULD BE THE FIRST CHILD											.				4
	714			CHECK 707:
													WANT A(NOTHER) CHILD												WANT NO MORE CHILD																716
	715			CHECK 708:
													ALL OTHER RESPONSES												WANT SOON																717
	716			If you became pregnant in the next few months, would you consider or not consider terminating the pregnancy?																		CONSIDER															1
																						NOT CONSIDER							.								2
																						UNSURE				.		.									3
HUSBAND'S FERTILITY DESIRE (NON PREGNANT WOMEN)
	717			In the last 12 months has your husband/partner discussed with you his wishes for a(nother) child?																		YES		.													1
																						NO		.													2
	718			How important is it to him to avoid you becoming pregnant now? Would you say very important, somewhat important, or not at all important?																		VERY IMPORTANT						.									1
																						SOMEWHAT IMPORTANT								.							2
																						NOT AT ALL IMPORTANT								.							3
																						DON'T KNOW															98
	719			Does your husband/partner want any (more) children with you?																		YES		.													1
																						NO		.													2
																						UNDECIDED															3				734
																						DON'T KNOW									.	.	.	.	.	.	98
	720			How likely is it that your husband/partner might change his mind regarding whether he want another child or not?																		VERY LIKELY					.										1
																						SOMEWHAT LIKELY							.								2
																						VERY UNLIKELY						.									3
																						DON'T KNOW/UNSURE							.								98
	721			CHECK 719
													HUSBAND/PARTNER												HUSBAND/PARTNER WANTS
													WANTS												NO MORE CHILD																734
													A/ANOTHER CHILD												OR
																									UNDECIDED
	722			How long would he like to wait from now before the birth of (a/another) child?
																						MONTHS				.						1
																						YEARS			.							2
																																									734
																						SOON/NOW				.											93
																						DON'T KNOW					.										98
																						OTHER															99
																										(SPECIFY)
FUTURE FERTILITY PREFERENCE (PREGNANT WOMEN)
	723			Now I have some questions about the future. After the birth of the child you are expecting now, would you like to have (a/another) child, or would you prefer not to have any (more) children?																		HAVE (A/ANOTHER) CHILD									.						1
																						NO MORE/NONE						.									2
																						UNDECIDED/DON'T KNOW									.						98				729
	725			How likely is it that you might change your mind regarding whether you want another child or not?																		VERY LIKELY					.										1
																						SOMEWHAT LIKELY							.								2
																						VERY UNLIKELY						.									3
																						DON'T KNOW/UNSURE								.							98
	726			CHECK 723																					WANT
																									NO MORE CHILD
													WANT												OR																729
													A/ANOTHER CHILD												UNDECIDED/DON'T KNOW
	727			After the birth of the child you are expecting now, how long would you like to wait from now before the birth of (a/another) child?
																						MONTHS				.						1
																						YEARS			.							2
																						DON'T KNOW					.										98
																						OTHER															99
																										(SPECIFY)
	728			How likely is it that you might change your mind regarding timing of having another child?																		VERY LIKELY					.										1
																						SOMEWHAT LIKELY							.								2
																						VERY UNLIKELY						.									3
																						DON'T KNOW/UNSURE								.							8
HUSBAND'S FERTILITY DESIRE (PREGNANT WOMEN)
	729			In the last 12 months has your husband/partner discussed with you his wishes for a(nother) child after the birth of the child you are expecting now?																		YES		.													1
																						NO		.													2
	730			After the birth of the child you are expecting now, does your husband/partner want any (more) children with you?																		YES		.													1
																						NO		.													2
																						UNDECIDED									.	.	.	.	.	.	3				735
																						DON'T KNOW															98
	731			How likely is it that your husband/partner might change his mind regarding whether he want another child or not?																		VERY LIKELY					.										1
																						SOMEWHAT LIKELY															2
																						VERY UNLIKELY						.									3
																						DON'T KNOW/UNSURE								.							98
	732			CHECK 730:																					HUSBAND/PARTNER WANTS
													HUSBAND/PARTNER												NO MORE CHILD
													WANTS												OR																735
													A/ANOTHER CHILD												UNDECIDED/DON'T KNOW
	733			After the birth of the child you are expecting now, how long would he like to wait before the birth of another child?
																						MONTHS				.						1
																						YEARS			.							2									735
																						DON'T KNOW					.										98
																						OTHER															99
																										(SPECIFY)
PERCEIVED INFECONDITY
	734			As far as you know, is it possible for you and your husband/partner to have another child at some point in the future if you wanted? If NO, probably no, definitely no, uncertain/don't know?																		YES		.													1
																						PROBABLY NO					.										2
																						DEFINITELY NO					.										3				810
																						UNCERTAIN/DON'T KNOW									.						98
					NO - for pregnant women
	735			If you wanted a baby, do you think you get pregnant quickly or take some time?																		QUICKLY				.											1
																						TAKE SOME TIME						.									2
																						DON'T KNOW					.										98
	810																					NOT MARRIED					.										1
									WANTS TO HAVE								WANTS NO MORE/					FERTILITY-RELATED REASONS
									A/ANOTHER CHILD								NONE						NOT HAVING SEX						.								2
				if 708>2 years or >24 months
																							INFREQUENT SEX						.								3
				a)	You have said that you do not want (a/another) child soon. Can you tell me why you are not using a method to prevent pregnancy? Any other reason?							b)	You have said that you do not want any (more) children. Can you tell me why you are not using a method to prevent pregnancy? Any other reason?										MENOPAUSAL/HYSTERECTOMY										.				4
																							CAN'T GET PREGNANT								.						5
																							NOT MENSTRUATED SINCE														6
																								LAST BIRTH				.
																							BREASTFEEDING						.								7
																							UP TO GOD/FATALISTIC								.						8
																						OPPOSITION TO USE
																							RESPONDENT OPPOSED								.						9
																							HUSBAND/PARTNER OPPOSED										.				10
				RECORD ALL REASONS MENTIONED.																			OTHERS OPPOSED							.							11
																							RELIGIOUS PROHIBITION								.						12
																						LACK OF KNOWLEDGE
																							KNOWS NO METHOD							.							13
																							KNOWS NO SOURCE							.							14
																						METHOD-RELATED REASONS
																							SIDE EFFECTS/HEALTH
																								CONCERNS				.									15
																							LACK OF ACCESS/TOO FAR									.					16
																							COSTS TOO MUCH							.							17
																							PREFERRED METHOD
																								NOT AVAILABLE						.							18
																							NO METHOD AVAILABLE								.						19
																							INCONVENIENT TO USE								.						20
																							INTERFERES WITH BODY'S
																								NORMAL PROCESSES							.						21
																						OTHER															22
																									(SPECIFY)
																						DON'T KNOW					.										98
	811			CHECK 303: USING A CONTRACEPTIVE METHOD?
																NO, NOT										YES,															813
																CURRENTLY USING										CURRENTLY USING
	812			Do you think you will use a contraceptive method to delay or avoid pregnancy at any time in the future?																		YES		.													1
																						NO		.													2
																						DON'T KNOW					.										8
	813			CHECK 216:
									HAS LIVING								NO LIVING
									CHILDREN								CHILDREN					NONE			.												00				815
				a)	If you could go back to the time you did not have any children and could choose exactly the number of children to have in your whole life, how many would that be?							b)	If you could choose exactly the number of children to have in your whole life, how many would that be?
																						NUMBER			.
																						OTHER															96				815
																									(SPECIFY)
				PROBE FOR A NUMERIC RESPONSE.
	817			CHECK 701:
									YES,							YES,										NO,															SES
									CURRENTLY							LIVING										NOT IN A UNION
									MARRIED							WITH A MAN
	818			CHECK 303: USING A CONTRACEPTIVE METHOD?																&		if 701==1 or 701==2
																							NOT
									CURRENTLY														CURRENTLY																		820
									USING														USING
	819			Would you say that using contraception is mainly your decision, mainly your (husband's/partner's) decision, or did you both decide together?																		MAINLY RESPONDENT								.							1
																						MAINLY HUSBAND/PARTNER									.						2
																						JOINT DECISION						.									3				821
																						OTHER															6
																									(SPECIFY)
	820			Would you say that not using contraception is mainly your decision, mainly your (husband's/partner's) decision, or did you both decide together?																		MAINLY RESPONDENT								.							1
																						MAINLY HUSBAND/PARTNER									.						2
																						JOINT DECISION						.									3
																						OTHER															6
																									(SPECIFY)
	821			CHECK 304:
														NEITHER ARE												HE OR SHE ARE															SES
														STERILIZED												STERILIZED
	822			Does your (husband/partner) want the same number of children that you want, or does he want more or fewer than you want?																		SAME NUMBER					.										1
																						MORE CHILDREN						.									2
																						FEWER CHILDREN						.									3
																						DON'T KNOW					.										8

## Sheet: Int.Obs.
INTERVIEWER'S OBSERVATIONS
TO BE FILLED IN AFTER COMPLETING INTERVIEW
COMMENTS ABOUT INTERVIEW:
COMMENTS ON SPECIFIC QUESTIONS:
ANY OTHER COMMENTS:
SUPERVISOR'S OBSERVATIONS
EDITOR'S OBSERVATIONS

## Sheet: translations
	ENGLISH	LANGUAGE 2	LANGUAGE 3	LANGUAGE 4	LANGUAGE 5	LANGUAGE 6
Translation Date	01 Mar 2016
Language Code	01	02	03	04	05	06
INTRODUCTION AND CONSENT	Hello. My name is _______________________________________. I am working with [NAME OF ORGANIZATION]. We are conducting a survey about health and other topics all over [NAME OF COUNTRY]. You were selected for the survey. The questions usually take around 30. minutes All of the answers you give will be confidential and will not be shared with anyone other than members of our survey team. You don't …
102	How long have you been living continuously in (NAME OF CURRENT CITY, TOWN OR VILLAGE OF RESIDENCE)?
103	Just before you moved here, did you live in a city, in a town, or in a rural area?
104	Before you moved here, which [PROVINCE/REGION/STATE] did you live in?
105	In what month and year were you born?
106	How old were you at your last birthday?
107	Have you ever attended school?
108	What is the highest level of school you attended: primary, secondary, or higher?
109	What is the highest [GRADE/FORM/YEAR] you completed at that level?
111	Now I would like you to read this sentence to me. SHOW CARD TO RESPONDENT. IF RESPONDENT CANNOT READ WHOLE SENTENCE, PROBE: Can you read any part of the sentence to me?
113	Do you read a newspaper or magazine at least once a week, less than once a week or not at all?
114	Do you listen to the radio at least once a week, less than once a week or not at all?
115	Do you watch television at least once a week, less than once a week or not at all?
116	Do you own a mobile telephone?
117	Do you use your mobile phone for any financial transactions?
118	Do you have an account in a bank or other financial institution that you yourself use?
119	Have you ever used the internet?
120	In the last 12 months, have you used the internet?
121	During the last one month, how often did you use the internet: almost every day, at least once a week, less than once a week, or not at all?
122	COUNTRY-SPECIFIC QUESTION ON RELIGION, IF APPROPRIATE.
123	COUNTRY-SPECIFIC QUESTION ON ETHNICITY, IF APPROPRIATE.
124	In the last 12 months, how many times have you been away from home for one or more nights?
125	In the last 12 months, have you been away from home for more than one month at a time?
201	Now I would like to ask about all the births you have had during your life. Have you ever given birth?
202	Do you have any sons or daughters to whom you have given birth who are now living with you?
203a)	How many sons live with you?
203b)	And how many daughters live with you?
204	Do you have any sons or daughters to whom you have given birth who are alive but do not live with you?
205a)	How many sons are alive but do not live with you?
205b)	And how many daughters are alive but do not live with you?
206	Have you ever given birth to a boy or girl who was born alive but later died? IF NO, PROBE: Any baby who cried, who made any movement, sound, or effort to breathe, or who showed any other signs of life even if for a very short time?
207a)	How many boys have died?
207b)	And how many girls have died?
209	Just to make sure that I have this right: you have had in TOTAL _____ births during your life. Is that correct?
211	Now I would like to record the names of all your births, whether still alive or not, starting with the first one you had.
212	What name was given to your (first/ next) baby?
213	Is (NAME) a boy or a girl?
214	Were any of these births twins?
215	On what day, month, and year was (NAME) born?
215	‘How many months did your pregnancy with [NAME] last?
216	Is (NAME) still alive?
217	How old was (NAME) at (NAME)'s last birthday?
218	Is (NAME) living with you?
220	How old was (NAME) when (he/she) died? IF '12 MONTHS' OR '1 YR', ASK: Did (NAME) have (his/her) first birthday? THEN ASK: Exactly how many months old was (NAME) when (he/she) died?
221	Were there any other live births between (NAME OF PREVIOUS BIRTH) and (NAME), including any children who died after birth?
222	Have you had any live births since the birth of (NAME OF LAST BIRTH)?
226	Are you pregnant now?
227	How many months pregnant are you?
228	When you got pregnant, did you want to get pregnant at that time?
229a)	Did you want to have a baby later on or did you not want any more children?
229b)	Did you want to have a baby later on or did you not want any children?
230	Have you ever had a pregnancy that miscarried, was aborted, or ended in a stillbirth?
231	When did the last such pregnancy end?
234	How many months pregnant were you when that pregnancy ended?	In what month and year did the preceding such pregnancy end?
235	Since January 2012, have you had any other pregnancies that did not result in a live birth?	How many months pregnant were you when that pregnancy ended?
233	When did such pregnancy end?	Since January 2012, have you had any other pregnancies that did not result in a live birth?
237	Did you have any miscarriages, abortions or stillbirths that ended before 2012?
238	When did the last such pregnancy that terminated before 2012 end?
239a	When did your last menstrual period start?
240	From one menstrual period to the next, are there certain days when a woman is more likely to become pregnant?
241	Is this time just before her period begins, during her period, right after her period has ended, or halfway between two periods?
242	After the birth of a child, can a woman become pregnant before her menstrual period has returned?
301	Now I would like to talk about family planning - the various ways or methods that a couple can use to delay or avoid a pregnancy. Have you ever heard of (METHOD)?
301-01	Female Sterilization. PROBE: Women can have an operation to avoid having any more children.
301-02	Male Sterilization. PROBE: Men can have an operation to avoid having any more children.
301-03	IUD. PROBE: Women can have a loop or coil placed inside them by a doctor or a nurse which can prevent pregnancy for one or more years.
301-04	Injectables. PROBE: Women can have an injection by a health provider that stops them from becoming pregnant for one or more months.
301-05	Implants. PROBE: Women can have one or more small rods placed in their upper arm by a doctor or nurse which can prevent pregnancy for one or more years.
301-06	Pill. PROBE: Women can take a pill every day to avoid becoming pregnant.
301-07	Condom. PROBE: Men can put a rubber sheath on their penis before sexual intercourse.
301-08	Female Condom. PROBE: Women can place a sheath in their vagina before sexual intercourse.
301-09	Emergency Contraception. PROBE: As an emergency measure, within three days after they have unprotected sexual intercourse, women can take special pills to prevent pregnancy.
301-10	Standard Days Method. PROBE: A woman uses a string of colored beads to know the days she can get pregnant. On the days she can get pregnant, she uses a condom or does not have sexual intercourse.
301-11	Lactational Amenorrhea Method (LAM). PROBE: Up to six months after childbirth, before the menstrual period has returned, women use a method requiring frequent breastfeeding day and night.
301-12	Rhythm Method. PROBE: To avoid pregnancy, women do not have sexual intercourse on the days of the month they think they can get pregnant.
301-13	Withdrawal. PROBE: Men can be careful and pull out before climax.
301-14	Have you heard of any other ways or methods that women or men can use to avoid pregnancy?
303	Are you or your partner currently doing something or using any method to delay or avoid getting pregnant?
304	Which method are you using?
305	What is the brand name of the pills you are using?
306	What is the brand name of the condoms you are using?
307	In what facility did the sterilization take place?
308	In what month and year was the sterilization performed?
309	Since what month and year have you been using (CURRENT METHOD) without stopping? PROBE: For how long have you been using (CURRENT METHOD) now without stopping?
312	I would like to ask you some questions about the times you or your partner may have used a method to avoid getting pregnant during the last few years.
312a)	When was the last time you used a method? Which method was that?
312b)	When did you start using that method? How long after the birth of (NAME)?
312c)	How long did you use the method then?
312d)	Why did you stop using the (METHOD)? Did you become pregnant while using (METHOD), or did you stop to get pregnant, or did you stop for some other reason?
312e)	IF DELIBERATELY STOPPED TO BECOME PREGNANT, ASK: How many months did it take you to get pregnant after you stopped using (METHOD)? AND ENTER ‘0’ IN EACH SUCH MONTH IN COLUMN 1.
312	I would like to ask you some questions about the times you or your partner may have used a method to avoid getting pregnant during the last few years.
312B	Between (EVENT) in (MONTH/YEAR) and (EVENT) in (MONTH/YEAR), did you or your partner use any method of contraception?
312C	Which method was that?
312D	How many months after (EVENT) in (MONTH/YEAR) did you start to use (METHOD)?
312F	For how many months did you use (METHOD)?
312H	Why did you stop using (METHOD)?
314	Have you ever used anything or tried in any way to delay or avoid getting pregnant?
316	You first started using (CURRENT METHOD) in (DATE FROM 309). Where did you get it at that time?
318	At that time, were you told about side effects or problems you might have with the method?
319	When you got sterilized, were you told about side effects or problems you might have with the method?
320	Were you ever told by a health or family planning worker about side effects or problems you might have with the method?
321	Were you told what to do if you experienced side effects or problems?
322a)	At that time, were you told about other methods of family planning that you could use?
322b)	When you obtained (CURRENT METHOD FROM 315) from (SOURCE OF METHOD FROM 307 OR 316), were you told about other methods of family planning that you could use?
323	Were you ever told by a health or family planning worker about other methods of family planning that you could use?
325	Where did you obtain (CURRENT METHOD) the last time?
326	Do you know of a place where you can obtain a method of family planning?
327	In the last 12 months, were you visited by a fieldworker?
328	Did the fieldworker talk to you about family planning?
329a)	In the last 12 months, have you visited a health facility for care for yourself or your children?
329b)	In the last 12 months, have you visited a health facility for care for yourself?
330	Did any staff member at the health facility speak to you about family planning methods?
402	Introduction for: 4a Now I would like to ask some questions about your pregnancy and the birth of your last stillbirth. 4b Now I would like to ask some questions about your pregnancy and the birth of your last baby who died as a newborn. 4c Now I would like to ask some questions about your pregnancy and the birth of your last child.
405	When you got pregnant with (NAME), did you want to get pregnant at that time?
406a)	Did you want to have a baby later on, or did you not want any children?
406b)	Did you want to have a baby later on, or did you not want any more children?
407	How much longer did you want to wait?
408	Did you see anyone for antenatal care for this pregnancy?
409	Whom did you see? Anyone else?
410	Where did you receive antenatal care for this pregnancy? Anywhere else?
411	How many months pregnant were you when you first received antenatal care for this pregnancy?
412	How many times did you receive antenatal care during this pregnancy?
413	As part of your antenatal care during this pregnancy, were any of the following done at least once:
413a)	Was your blood pressure measured?
413b)	Did you give a urine sample?
413c)	Did you give a blood sample?
414	During this pregnancy, were you given an injection in the arm to prevent the baby from getting tetanus, that is, convulsions after birth?
415	During this pregnancy, how many times did you get a tetanus injection?
417	At any time before this pregnancy, did you receive any tetanus injections?
418	Before this pregnancy, how many times did you receive a tetanus injection?
419a)	How many years ago did you receive that tetanus injection?
419b)	How many years ago did you receive the last tetanus injection prior to this pregnancy?
420	During this pregnancy, were you given or did you buy any iron tablets or iron syrup?
421	During the whole pregnancy, for how many days did you take the tablets or syrup?
422	During this pregnancy, did you take any drug for intestinal worms?
423	During this pregnancy, did you take SP/Fansidar to keep you from getting malaria?
424	How many times did you take SP/Fansidar during this pregnancy?
425	Did you get the SP/Fansidar during any antenatal care visit, during another visit to a health facility or from another source?
426	When (NAME) was born, was (NAME) very large, larger than average, average, smaller than average, or very small?
427	Was (NAME) weighed at birth?
428	How much did (NAME) weigh?
429	Who assisted with the delivery of (NAME)? Anyone else?
430	Where did you give birth to (NAME)?
431	How long after (NAME) was delivered did you stay there?
432	Was (NAME) delivered by caesarean, that is, did they cut your belly open to take the baby out?
433	When was the decision made to have the caesarean section? Was it before or after your labor pains started?
434	Immediately after the birth, was (NAME) put on your chest?
434A	Was (NAME)'s bare skin touching your bare skin?
435	I would like to talk to you about checks on your health after delivery, for example, someone asking you questions about your health or examining you. Did anyone check on your health while you were still in the facility?
436	How long after delivery did the first check take place?
437	Who checked on your health at that time?
438	Now I would like to talk to you about checks on (NAME)’s health after delivery – for example, someone examining (NAME), checking the cord, or seeing if (NAME) is OK. Did anyone check on (NAME)’s health while you were still in the facility?
439	How long after delivery was (NAME)’s health first checked?
440	Who checked on (NAME)’s health at that time?
441	Now I want to talk to you about what happened after you left the facility. Did anyone check on your health after you left the facility?
442	How long after delivery did that check take place?
443	Who checked on your health at that time?
444	Where did the check take place?
445	I would like to talk to you about checks on (NAME)’s health after you left (FACILITY IN 430). Did any health care provider or a traditional birth attendant check on (NAME)’s health in the two months after you left (FACILITY IN 430)?
446	How many hours, days or weeks after the birth of (NAME) did that check take place?
447	Who checked on (NAME)’s health at that time?
448	Where did this check of (NAME) take place?
449	I would like to talk to you about checks on your health after delivery, for example, someone asking you questions about your health or examining you. Did anyone check on your health after you gave birth to (NAME)?
450	How long after delivery did the first check take place?
451	Who checked on your health at that time?
452	Where did this first check take place?
453	I would like to talk to you about checks on (NAME)’s health after delivery – for example, someone examining (NAME), checking the cord, or seeing if (NAME) is OK. In the two months after (NAME) was born, did any health care provider or a traditional birth attendant check on (NAME)'s health?
454	How many hours, days or weeks after the birth of (NAME) did the first check take place?
455	Who checked on (NAME)'s health at that time?
456	Where did this first check of (NAME) take place?
457	During the first two days after (NAME)’s birth, did any health care provider do the following:
457a)	Examine the cord?
457b)	Measure (NAME)’s temperature?
457c)	Counsel you on danger signs for newborns?
457d)	Counsel you on breastfeeding?
457e)	Observe (NAME) breastfeeding?
458	Has your menstrual period returned since the birth of (NAME)?
459	Did your period return between the birth of (NAME) and your next pregnancy?
460	For how many months after the birth of (NAME) did you not have a period?
462	Have you had sexual intercourse since the birth of (NAME)?
463	For how many months after the birth of (NAME) did you not have sexual intercourse?
464	Did you ever breastfeed (NAME)?
466	How long after birth did you first put (NAME) to the breast?
467	In the first three days after delivery, was (NAME) given anything to drink other than breast milk?
469	Are you still breastfeeding (NAME)?
470	Did (NAME) drink anything from a bottle with a nipple yesterday or last night?
504A	Do you have a card or other document where (NAME)'s vaccinations are written down?
505A	Did you ever have a vaccination card for (NAME)?
507A	May I see the card or other document where (NAME)'s vaccinations are written down?
510A	In addition to what is recorded on (this document/these documents), did (NAME) receive any other vaccinations, including vaccinations received in campaigns or immunization days or child health days?
511A	Did (NAME) ever receive any vaccinations to prevent (NAME) from getting diseases, including vaccinations received in campaigns or immunization days or child health days?
512A	Has (NAME) ever received a BCG vaccination against tuberculosis, that is, an injection in the arm or shoulder that usually causes a scar?
513A	Within 24 hours after birth, did (NAME) receive a Hepatitis B vaccination, that is, an injection in the thigh to prevent Hepatitis B?
514A	Has (NAME) ever received oral polio vaccine, that is, about two drops in the mouth to prevent polio?
515A	Did (NAME) receive the first oral polio vaccine in the first two weeks after birth or later?
516A	How many times did (NAME) receive the oral polio vaccine?
517A	Has (NAME) ever received a pentavalent vaccination, that is, an injection given in the thigh sometimes at the same time as polio drops?
518A	How many times did (NAME) receive the pentavalent vaccine?
519A	Has (NAME) ever received a pneumococcal vaccination, that is, an injection in the thigh to prevent pneumonia?
520A	How many times did (NAME) receive the pneumococcal vaccine?
521A	Has (NAME) ever received a rotavirus vaccination, that is, liquid in the mouth to prevent diarrhea?
522A	How many times did (NAME) receive the rotavirus vaccine?
523A	Has (NAME) ever received a measles vaccination, that is, an injection in the arm to prevent measles?
524A	How many times did (NAME) receive the measles vaccine?
525A	In the last 7 days was (NAME) given:
525Aa)	[LOCAL NAME FOR MULTIPLE MICRONUTRIENT POWDER]?
525Ab)	[LOCAL NAME FOR READY TO USE THERAPEUTIC FOOD SUCH AS PLUMPY'NUT]?
525Ac)	[LOCAL NAME FOR READY TO USE SUPPLEMENTAL FOOD SUCH AS PLUMPY'DOZ]?
504B	Do you have a card or other document where (NAME)'s vaccinations are written down?
505B	Did you ever have a vaccination card for (NAME)?
507B	May I see the card or other document where (NAME)'s vaccinations are written down?
510B	In addition to what is recorded on (this document/these documents), did (NAME) receive any other vaccinations, including vaccinations received in campaigns or immunization days or child health days?
511B	Did (NAME) ever receive any vaccinations to prevent (NAME) from getting diseases, including vaccinations received in campaigns or immunization days or child health days?
512B	Has (NAME) ever received a BCG vaccination against tuberculosis, that is, an injection in the arm or shoulder that usually causes a scar?
513B	Within 24 hours after birth, did (NAME) receive a Hepatitis B vaccination, that is, an injection in the thigh to prevent Hepatitis B?
514B	Has (NAME) ever received oral polio vaccine, that is, about two drops in the mouth to prevent polio?
515B	Did (NAME) receive the first oral polio vaccine in the first two weeks after birth or later?
516B	How many times did (NAME) receive the oral polio vaccine?
517B	Has (NAME) ever received a pentavalent vaccination, that is, an injection given in the thigh sometimes at the same time as polio drops?
518B	How many times did (NAME) receive the pentavalent vaccine?
519B	Has (NAME) ever received a pneumococcal vaccination, that is, an injection in the thigh to prevent pneumonia?
520B	How many times did (NAME) receive the pneumococcal vaccine?
521B	Has (NAME) ever received a rotavirus vaccination, that is, liquid in the mouth to prevent diarrhea?
522B	How many times did (NAME) receive the rotavirus vaccine?
523B	Has (NAME) ever received a measles vaccination, that is, an injection in the arm to prevent measles?
524B	How many times did (NAME) receive the measles vaccine?
525B	In the last 7 days was (NAME) given:
525Ba)	[LOCAL NAME FOR MULTIPLE MICRONUTRIENT POWDER]?
525Bb)	[LOCAL NAME FOR READY TO USE THERAPEUTIC FOOD SUCH AS PLUMPY'NUT]?
525Bc)	[LOCAL NAME FOR READY TO USE SUPPLEMENTAL FOOD SUCH AS PLUMPY'DOZ]?
602	Now I would like to ask some questions about your children born in the last five years. (We will talk about each separately.)
605	In the last six months, was (NAME) given a vitamin A dose like [this/any of these]?
606	In the last seven days, was (NAME) given iron pills, sprinkles with iron, or iron syrup like [this/any of these]?
607	Was (NAME) given any drug for intestinal worms in the last six months?
608	Has (NAME) had diarrhea in the last 2 weeks?
609a)	Now I would like to know how much (NAME) was given to drink during the diarrhea including breastmilk. Was (NAME) given less than usual to drink, about the same amount, or more than usual to drink? IF LESS, PROBE: Was (NAME) given much less than usual to drink or somewhat less?
609b)	Now I would like to know how much (NAME) was given to drink during the diarrhea. Was (NAME) given less than usual to drink, about the same amount, or more than usual to drink? IF LESS, PROBE: Was (NAME) given much less than usual to drink or somewhat less?
610	When (NAME) had diarrhea, was (NAME) given less than usual to eat, about the same amount, more than usual, or nothing to eat? IF LESS, PROBE: Was (NAME) given much less than usual to eat or somewhat less?
611	Did you seek advice or treatment for the diarrhea from any source?
612	Where did you seek advice or treatment? Anywhere else?
614	Where did you first seek advice or treatment?
615	Was (NAME) given any of the following at any time since (NAME) started having the diarrhea:
615a)	A fluid made from a special packet called [LOCAL NAME FOR ORS PACKET]?
615b)	A pre-packaged ORS liquid?
615c)	A government-recommended homemade fluid?
615d)	Zinc tablets or syrup?
616a)	Was anything else given to treat the diarrhea?
616b)	Was anything given to treat the diarrhea?
617a)	What else was given to treat the diarrhea? Anything else?
617b)	What was given to treat the diarrhea? Anything else?
618	Has (NAME) been ill with a fever at any time in the last 2 weeks?
619	At any time during the illness, did (NAME) have blood taken from (NAME)'s finger or heel for testing?
620	Has (NAME) had an illness with a cough at any time in the last 2 weeks?
621	Has (NAME) had fast, short, rapid breaths or difficulty breathing at any time in the last 2 weeks?
622	Was the fast or difficult breathing due to a problem in the chest or to a blocked or runny nose?
624	Did you seek advice or treatment for the illness from any source?
625	Where did you seek advice or treatment? Anywhere else?
627	Where did you first seek advice or treatment?
628	How many days after the illness began did you first seek advice or treatment for (NAME)?
629	At any time during the illness, did (NAME) take any drugs for the illness?
630	What drugs did (NAME) take? Any other drugs?
633	How long after the fever started did (NAME) first take an artemisinin combination therapy?
635	How long after the fever started did (NAME) first take SP/Fansidar?
637	How long after the fever started did (NAME) first take chloroquine?
639	How long after the fever started did (NAME) first take amodiaquine?
641	How long after the fever started did (NAME) first take quinine?
643	How long after the fever started did (NAME) first take artesunate?
645	How long after the fever started did (NAME) first take (OTHER ANTIMALARIAL)?
648	Have you ever heard of a special product called [LOCAL NAME FOR ORS PACKET OR PRE-PACKAGED ORS LIQUID] you can get for the treatment of diarrhea?
648	Have you ever heard of a special product called [LOCAL NAME FOR ORS PACKET OR PRE-PACKAGED ORS LIQUID] you can get for the treatment of diarrhea?
650	Now I would like to ask you about liquids or foods that (NAME FROM 649) had yesterday during the day or at night. I am interested in whether your child had the item I mention even if it was combined with other foods. Did (NAME FROM 649) drink or eat:
650a)	Plain water?
650b)	Juice or juice drinks?
650c)	Clear broth?
650d)	Milk such as tinned, powdered, or fresh animal milk? IF YES: How many times did (NAME) drink milk?
650e)	Infant formula? IF YES: How many times did (NAME) drink infant formula?
650f)	Any other liquids?
650g)	Yogurt? IF YES: How many times did (NAME) eat yogurt?
650h)	Any [BRAND NAME OF COMMERCIALLY FORTIFIED BABY FOOD, E.G., Cerelac]?
650i)	Bread, rice, noodles, porridge, or other foods made from grains?
650j)	Pumpkin, carrots, squash, or sweet potatoes that are yellow or orange inside?
650k)	White potatoes, white yams, manioc, cassava, or any other foods made from roots?
650l)	Any dark green, leafy vegetables?
650m)	Ripe mangoes, papayas, or [INSERT ANY OTHER LOCALLY AVAILABLE VITAMIN A-RICH FRUITS]?
650n)	Any other fruits or vegetables?
650o)	Liver, kidney, heart, or other organ meats?
650p)	Any meat, such as beef, pork, lamb, goat, chicken, or duck?
650q)	Eggs?
650r)	Fresh or dried fish or shellfish?
650s)	Any foods made from beans, peas, lentils, or nuts?
650t)	Cheese or other food made from milk?
650u)	Any other solid, semi-solid, or soft food?
652	Did (NAME FROM 649) eat any solid, semi-solid, or soft foods yesterday during the day or at night? IF ‘YES’ PROBE: What kind of solid, semi-solid or soft foods did (NAME) eat?
653	How many times did (NAME FROM 649) eat solid, semi-solid, or soft foods yesterday during the day or at night?
654	The last time (NAME FROM 649) passed stools, what was done to dispose of the stools?
701	Are you currently married or living together with a man as if married?
702	Have you ever been married or lived together with a man as if married?
703	How important is it to you to avoid becoming pregnant now? Would you say very important, somewhat important, or not at all important?
704	Now I have some questions about the future. Would you like to have (a/another) child, or would you prefer not to have any (more) children?
705	How certain are you about whether or not you want a child in the future?
706	How likely is it that you might change your mind regarding whether you want another child or not?
708	How long would you like to wait from now before the birth of (a/another) child?
709	How likely is it that you might change your mind regarding timing of having another child?
710	If you became pregnant in the next few weeks, would you be worried or not worried about telling your husband/partner?
711	If you became pregnant in the next few weeks, would your parents be pleased or not pleased?
712	If you became pregnant in the next few weeks, would you be worried or not worried about how you could afford to raise your children properly with an extra child.
713	If you became pregnant in the next few weeks, would you be concerned or not concerned about the effect on your own health?
716	If you became pregnant in the next few months, would you consider or not consider terminating the pregnancy?
717	In the last 12 months has your husband/partner discussed with you his wishes for a(nother) child?
718	How important is it to him to avoid you becoming pregnant now? Would you say very important, somewhat important, or not at all important?
719	Does your husband/partner want any (more) children with you?
720	How likely is it that your husband/partner might change his mind regarding whether he want another child or not?
722	How long would he like to wait from now before the birth of (a/another) child?
723	Now I have some questions about the future. After the birth of the child you are expecting now, would you like to have (a/another) child, or would you prefer not to have any (more) children?
724	How certain are you about your preferences?
725	How likely is it that you might change your mind regarding whether you want another child or not?
727	After the birth of the child you are expecting now, how long would you like to wait from now before the birth of (a/another) child?
728	How likely is it that you might change your mind regarding timing of having another child?
729	In the last 12 months has your husband/partner discussed with you his wishes for a(nother) child after the birth of the child you are expecting now?
730	After the birth of the child you are expecting now, does your husband/partner want any (more) children with you?
731	How likely is it that your husband/partner might change his mind regarding whether he want another child or not?
733	After the birth of the child you are expecting now, how long would he like to wait before the birth of another child?
734	As far as you know, is it possible for you and your husband/partner to have another child at some point in the future if you wanted? If NO, probably no, definitely no, uncertain/don't know?
735	If you wanted a baby, do you think you get pregnant quickly or take some time?
805b)	After the birth of the child you are expecting now, how long would you like to wait before the birth of another child?
810a)	You have said that you do not want (a/another) child soon. Can you tell me why you are not using a method to prevent pregnancy? Any other reason?
810b)	You have said that you do not want any (more) children. Can you tell me why you are not using a method to prevent pregnancy? Any other reason?
812	Do you think you will use a contraceptive method to delay or avoid pregnancy at any time in the future?
813a)	If you could go back to the time you did not have any children and could choose exactly the number of children to have in your whole life, how many would that be?
813b)	If you could choose exactly the number of children to have in your whole life, how many would that be?
814	How many of these children would you like to be boys, how many would you like to be girls and for how many would it not matter if it’s a boy or a girl?
815	In the last few months have you:
815a)	Heard about family planning on the radio?
815b)	Seen anything about family planning on the television?
815c)	Read about family planning in a newspaper or magazine?
815d)	Received a voice or text message about family planning on a mobile phone?
816	COUNTRY-SPECIFIC QUESTIONS ON MEDIA MESSAGES ABOUT FAMILY PLANNING.
819	Would you say that using contraception is mainly your decision, mainly your (husband's/partner's) decision, or did you both decide together?
820	Would you say that not using contraception is mainly your decision, mainly your (husband's/partner's) decision, or did you both decide together?
822	Does your (husband/partner) want the same number of children that you want, or does he want more or fewer than you want?
902	How old was your (husband/partner) on his last birthday?
903	Did your (husband/partner) ever attend school?
904	What was the highest level of school he attended: primary, secondary, or higher?
905	What was the highest [GRADE/FORM/YEAR] he completed at that level?
906	Has your (husband/partner) done any work in the last 7 days?
907	Has your (husband/partner) done any work in the last 12 months?
908	What is your (husband's/partner's) occupation? That is, what kind of work does he mainly do?
909	Aside from your own housework, have you done any work in the last seven days?
910	As you know, some women take up jobs for which they are paid in cash or kind. Others sell things, have a small business or work on the family farm or in the family business. In the last seven days, have you done any of these things or any other work?
911	Although you did not work in the last seven days, do you have any job or business from which you were absent for leave, illness, vacation, maternity leave, or any other such reason?
912	Have you done any work in the last 12 months?
913	What is your occupation? That is, what kind of work do you mainly do?
914	Do you do this work for a member of your family, for someone else, or are you self-employed?
915	Do you usually work throughout the year, or do you work seasonally, or only once in a while?
916	Are you paid in cash or kind for this work or are you not paid at all?
919	Who usually decides how the money you earn will be used: you, your (husband/partner), or you and your (husband/partner) jointly?
920	Would you say that the money that you earn is more than what your (husband/partner) earns, less than what he earns, or about the same?
921	Who usually decides how your (husband's/partner's) earnings will be used: you, your (husband/partner), or you and your (husband/partner) jointly?
922	Who usually makes decisions about health care for yourself: you, your (husband/partner), you and your (husband/partner) jointly, or someone else?
923	Who usually makes decisions about making major household purchases?
924	Who usually makes decisions about visits to your family or relatives?
925	Do you own this or any other house either alone or jointly with someone else?
926	Do you have a title deed for any house you own?
927	Is your name on the title deed?
928	Do you own any agricultural or non-agricultural land either alone or jointly with someone else?
929	Do you have a title deed for any land you own?
930	Is your name on the title deed?
932	In your opinion, is a husband justified in hitting or beating his wife in the following situations:
932a)	If she goes out without telling him?
932b)	If she neglects the children?
932c)	If she argues with him?
932d)	If she refuses to have sex with him?
932e)	If she burns the food?
1001	Now I would like to talk about something else. Have you ever heard of HIV or AIDS?
1002	HIV is the virus that can lead to AIDS. Can people reduce their chance of getting HIV by having just one uninfected sex partner who has no other sex partners?
1003	Can people get HIV from mosquito bites?
1004	Can people reduce their chance of getting HIV by using a condom every time they have sex?
1005	Can people get HIV by sharing food with a person who has HIV?
1006	Can people get HIV because of witchcraft or other supernatural means?
1007	Is it possible for a healthy-looking person to have HIV?
1008	Can HIV be transmitted from a mother to her baby:
1008a)	During pregnancy?
1008b)	During delivery?
1008c)	By breastfeeding?
1010	Are there any special drugs that a doctor or a nurse can give to a woman infected with HIV to reduce the risk of transmission to the baby?
1014	During any of the antenatal visits for your last birth were you given any information about:
1014a)	Babies getting HIV from their mother?
1014b)	Things that you can do to prevent getting HIV?
1014c)	Getting tested for HIV?
1015	Were you offered a test for HIV as part of your antenatal care?
1016	I don't want to know the results, but were you tested for HIV as part of your antenatal care?
1017	Where was the test done?
1018	I don't want to know the results, but did you get the results of the test?
1019	All women are supposed to receive counseling after being tested. After you were tested, did you receive counseling?
1021	Between the time you went for delivery but before the baby was born, were you offered an HIV test?
1022	I don't want to know the results, but were you tested for HIV at that time?
1023	I don't want to know the results, but did you get the results of the test?
1025	Have you been tested for HIV since that time you were tested during your pregnancy?
1026	How many months ago was your most recent HIV test?
1027	I don't want to know the results, but have you ever been tested for HIV?
1028	How many months ago was your most recent HIV test?
1029	I don't want to know the results, but did you get the results of the test?
1030	Where was the test done?
1031	Do you know of a place where people can go to get an HIV test?
1032	Where is that? Any other place?
1033	Have you heard of test kits people can use to test themselves for HIV?
1034	Have you ever tested yourself for HIV using a self-test kit?
1035	Would you buy fresh vegetables from a shopkeeper or vendor if you knew that this person had HIV?
1036	Do you think children living with HIV should be allowed to attend school with children who do not have HIV?
1037	Do you think people hesitate to take an HIV test because they are afraid of how other people will react if the test result is positive for HIV?
1038	Do people talk badly about people living with HIV, or who are thought to be living with HIV?
1039	Do people living with HIV, or thought to be living with HIV, lose the respect of other people?
1040	Do you agree or disagree with the following statement: I would be ashamed if someone in my family had HIV.
1041	Do you fear that you could get HIV if you come into contact with the saliva of a person living with HIV?
1042a)	Apart from HIV, have you heard about other infections that can be transmitted through sexual contact?
1042b)	Have you heard about infections that can be transmitted through sexual contact?
1045	Now I would like to ask you some questions about your health in the last 12 months. During the last 12 months, have you had a disease which you got through sexual contact?
1046	Sometimes women experience a bad-smelling abnormal genital discharge. During the last 12 months, have you had a bad-smelling abnormal genital discharge?
1047	Sometimes women have a genital sore or ulcer. During the last 12 months, have you had a genital sore or ulcer?
1049	The last time you had (PROBLEM FROM 1045/1046/1047), did you seek any kind of advice or treatment?
1050	Where did you go? Any other place?
1051	If a wife knows her husband has a disease that she can get during sexual intercourse, is she justified in asking that they use a condom when they have sex?
1052	Is a wife justified in refusing to have sex with her husband when she knows he has sex with other women?
1054	Can you say no to your (husband/partner) if you do not want to have sexual intercourse?
1055	Could you ask your (husband/partner) to use a condom if you wanted him to?
1101	Now I would like to ask you some other questions relating to health matters. Have you had an injection for any reason in the last 12 months? IF YES: How many injections have you had?
1102	Among these injections, how many were administered by a doctor, a nurse, a pharmacist, a dentist, or any other health worker?
1103	The last time you got an injection from a health worker, did he/she take the syringe and needle from a new, unopened package?
1104	Do you currently smoke cigarettes every day, some days, or not at all?
1105	On average, how many cigarettes do you currently smoke each day?
1106	Do you currently smoke or use any other type of tobacco every day, some days, or not at all?
1107	What other type of tobacco do you currently smoke or use?
1108	Many different factors can prevent women from getting medical advice or treatment for themselves. When you are sick and want to get medical advice or treatment, is each of the following a big problem or not a big problem:
1108a)	Getting permission to go to the doctor?
1108b)	Getting money needed for advice or treatment?
1108c)	The distance to the health facility?
1108d)	Not wanting to go alone?
1109	Are you covered by any health insurance?
1110	What type of health insurance are you covered by?
GC1	Now I would like to ask some questions about a practice known as female circumcision. Have you ever heard of female circumcision?
GC2	In some countries, there is a practice in which a girl may have part of her genitals cut. Have you ever heard about this practice?
GC3	Have you yourself ever been circumcised?
GC4	Now I would like to ask you what was done to you at that time. Was any flesh removed from the genital area?
GC5	Was the genital area just nicked without removing any flesh?
GC6	Was your genital area sewn closed?
GC7	How old were you when you were circumcised?
GC8	Who performed the circumcision?
GC09A	Now I would like to ask you some questions about your (daughter/daughters).
GC11	Is (NAME OF DAUGHTER) circumcised?
GC12	How old was (NAME OF DAUGHTER) when she was circumcised?
GC13	Was her genital area sewn closed?
GC14	Who performed the circumcision?
GC16	Do you believe that female circumcision is required by your religion?
GC17	Do you think that female circumcision should be continued, or should it be stopped?
F1	Sometimes a woman can have a problem of constant leakage of urine or stool from her vagina during the day and night. This problem usually occurs after a difficult childbirth, but may also occur after a sexual assault or after pelvic surgery. Have you ever experienced a constant leakage of urine or stool from your vagina during the day and night?
F2	Have you ever heard of this problem?
F3	Did this problem start after you delivered a baby or had a stillbirth?
F4	Did this problem start after a normal labor and delivery, or after a very difficult labor and delivery?
F5	What do you think caused this problem?
F6	How many days after (CAUSE OF PROBLEM FROM F3 OR F5) did the leakage start?
F7	Have you sought treatment for this condition?
F8	Why have you not sought treatment?
F9	From whom did you last seek treatment?
F10	Did you have an operation to fix the problem?
F11	Did the treatment stop the leakage completely? IF NO: Did the treatment reduce the leakage?
MM01	Now I would like to ask you some questions about your brothers and sisters, that is, all of the children born to your natural mother, including those who are living with you, those living elsewhere and those who have died. How many children did your mother give birth to, including you?
MM03	How many births did your mother have before you were born?
MM04	What was the name given to your (oldest/ next oldest) brother or sister?
MM05	Is (NAME) male or female?
MM06	Is (NAME) still alive?
MM07	How old is (NAME)?
MM08	How many years ago did (NAME) die?
MM09	How old was (NAME) when (he/she) died?
MM10	Was (NAME) pregnant when she died?
MM11	Did (NAME) die during childbirth?
MM12	Did (NAME) die within two months after the end of a pregnancy or childbirth?
MM13	How many live born children did (NAME) give birth to during her lifetime?
DV01A	READ TO THE RESPONDENT: Now I would like to ask you questions about some other important aspects of a woman's life. You may find some of these questions very personal. However, your answers are crucial for helping to understand the condition of women in [COUNTRY]. Let me assure you that your answers are completely confidential and will not be told to anyone and no one else in your household will …
DV03	First, I am going to ask you about some situations which happen to some women. Please tell me if these apply to your relationship with your (last) (husband/partner)?
DV03a)	He (is/was) jealous or angry if you (talk/talked) to other men?
DV03b)	He frequently (accuses/accused) you of being unfaithful?
DV03c)	He (does/did) not permit you to meet your female friends?
DV03d)	He (tries/tried) to limit your contact with your family?
DV03e)	He (insists/insisted) on knowing where you (are/were) at all times?
DV04	Now I need to ask some more questions about your relationship with your (last) (husband/partner).
DV04A.	Did your (last) (husband/partner) ever:
DV04B.	How often did this happen during the last 12 months: often, only sometimes, or not at all?
DV04a)	say or do something to humiliate you in front of others?
DV04b)	threaten to hurt or harm you or someone you care about?
DV04c)	insult you or make you feel bad about yourself?
DV05A.	Did your (last) (husband/partner) ever do any of the following things to you:
DV05B.	How often did this happen during the last 12 months: often, only sometimes, or not at all?
DV05a)	push you, shake you, or throw something at you?
DV05b)	slap you?
DV05c)	twist your arm or pull your hair?
DV05d)	punch you with his fist or with something that could hurt you?
DV05e)	kick you, drag you, or beat you up?
DV05f)	try to choke you or burn you on purpose?
DV05g)	threaten or attack you with a knife, gun, or other weapon?
DV05h)	physically force you to have sexual intercourse with him when you did not want to?
DV05i)	physically force you to perform any other sexual acts you did not want to?
DV05j)	force you with threats or in any other way to perform sexual acts you did not want to?
DV07	How long after you first (got married/started living together) with your (last) (husband/partner) did (this/any of these things) first happen?
DV08	Did the following ever happen as a result of what your (last) (husband/partner) did to you:
DV08a)	You had cuts, bruises, or aches?
DV08b)	You had eye injuries, sprains, dislocations, or burns?
DV08c)	You had deep wounds, broken bones, broken teeth, or any other serious injury?
DV09	Have you ever hit, slapped, kicked, or done anything else to physically hurt your (last) (husband/partner) at times when he was not already beating or physically hurting you?
DV10	In the last 12 months, how often have you done this to your (last) (husband/partner): often, only sometimes, or not at all?
DV11	Does (did) your (last) (husband/partner) drink alcohol?
DV12	How often does (did) he get drunk: often, only sometimes, or never?
DV13	Are (Were) you afraid of your (last) (husband/partner): most of the time, sometimes, or never?
DV15A.	So far we have been talking about the behavior of your (current/last) (husband/partner). Now I want to ask you about the behavior of any previous (husband/partner).
DV15B.	How long ago did this last happen?
DV15a)	Did any previous (husband/partner) ever hit, slap, kick, or do anything else to hurt you physically?
DV15b)	Did any previous (husband/partner) physically force you to have intercourse or perform any other sexual acts against your will?
DV16a)	From the time you were 15 years old has anyone other than (your/any) (husband/partner) hit you, slapped you, kicked you, or done anything else to hurt you physically?
DV16b)	From the time you were 15 years old has anyone hit you, slapped you, kicked you, or done anything else to hurt you physically?
DV17	Who has hurt you in this way? Anyone else?
DV18	In the last 12 months, how often has (this person/have these persons) physically hurt you: often, only sometimes, or not at all?
DV20	Has any one ever hit, slapped, kicked, or done anything else to hurt you physically while you were pregnant?
DV21	Who has done any of these things to physically hurt you while you were pregnant? Anyone else?
DV22A	Now I want to ask you about things that may have been done to you by someone other than (your/any) (husband/partner). At any time in your life, as a child or as an adult, has anyone ever forced you in any way to have sexual intercourse or perform any other sexual acts when you did not want to?
DV22B	At any time in your life, as a child or as an adult, has anyone ever forced you in any way to have sexual intercourse or perform any other sexual acts when you did not want to?
DV23	Who was the person who was forcing you the very first time this happened?
DV24a)	In the last 12 months, has anyone other than (your/any) (husband/partner) physically forced you to have sexual intercourse when you did not want to?
DV24b)	In the last 12 months has anyone physically forced you to have sexual intercourse when you did not want to?
DV25a)	How old were you the first time you were forced to have sexual intercourse or perform any other sexual acts by anyone, including (your/any) husband/partner?
DV25b)	How old were you the first first time you were forced to have sexual intercourse or perform any other sexual acts?
DV27	Thinking about what you yourself have experienced among the different things we have been talking about, have you ever tried to seek help?
DV28	From whom have you sought help? Anyone else?
DV29	Have you ever told any one about this?
DV30	As far as you know, did your father ever beat your mother?

[truncated: 3 more sheets: 9 (HH) part 1, 9 (observations about HH) part2, reference dates]
