# Supplementary material for: “Every Newborn-INDEPTH” (EN-INDEPTH) study protocol for a randomised comparison of household survey modules for measuring stillbirths and neonatal deaths in five Health and Demographic Surveillance sites
Source: J Glob Health. 2019 Feb 15;9(1):010901. doi: 10.7189/jogh.09.010901 (PMC6377797; doi:10.7189/jogh.09.010901)
Supplement: Online Supplementary Document [file jogh-09-010901-s001.zip › Appendix S6 fieldworker questionnaire.xlsx]

## Sheet: READ ME
	Proposed additions to standard DHS-7 questions

## Sheet: DHS-7 Fieldworker QRE
																																		2017-01-01
INDEPTH_ENAP SURVEY
MODEL FIELDWORKER QUESTIONNAIRE
[NAME OF COUNTRY]																															LANGUAGE OF
[NAME OF ORGANIZATION]																															QUESTIONNAIRE
	INTRODUCTION AND CONSENT
	We are conducting a survey about health and other topics all over………………………….. We are also collecting
	information on the survey field staff. As one of the interviewers who participated in conducting interviews,
	you are eligible to fill in this short questionnaire. The questions usually take around 10 minutes to answer.
	Please take time to fill in the responses in the space provided. The information will be part of the survey
	data files. Your name will not be in the data files. Your information will remain anonymous. All of the
	answers you give will be confidential and will not be shared with anyone other than members of our survey
	team. You don’t have to be in the survey, but we hope you will agree to answer the questions since
	your views are important. If there is any question you do not want to answer, you may skip it and go to the
	next question or you can stop the interview. In case you need more information about the survey,
	you can contact…………………
	NO.							QUESTIONS AND FILTERS																			CODING CATEGORIES														SKIP
	100			#N/A
																						NAME
	101			RECORD FIELDWORKER NUMBER
																						NUMBER			.
	102			In what [PROVINCE/REGION/STATE] do you live?																		[PROVINCE/REGION/STATE]									.						01
																						[PROVINCE/REGION/STATE]									.						02
																						[PROVINCE/REGION/STATE]									.						03
																						[PROVINCE/REGION/STATE]									.						04
																						[PROVINCE/REGION/STATE]									.						05
																						[PROVINCE/REGION/STATE]									.						06
																						[PROVINCE/REGION/STATE]									.						07
																						[PROVINCE/REGION/STATE]									.						08
																						[PROVINCE/REGION/STATE]									.						09
																						[PROVINCE/REGION/STATE]									.						10
	103			Is this a city, town, or rural area?																		CITY			.												1
																						TOWN			.												2
																						RURAL			.												3
	104			How long have you been living continuously in (NAME OF																		Less than 1 year
				CURRENT CITY, TOWN OR VILLAGE OF RESIDENCE?																		More than 1 year
	105			How old are you?
				RECORD AGE IN COMPLETED YEARS.																		AGE		.
	106			Are you male or female?																		MALE		.													1
																						FEMALE			.												2
	107			What is your occupation? (Please write the answer here)
	108			What is your current marital status?	#N/A	#N/A	#N/A	#N/A	#N/A	#N/A	#N/A	#N/A	#N/A	#N/A	#N/A	#N/A	#N/A	#N/A	#N/A			CURRENTLY MARRIED								.							1
				#N/A	#N/A	#N/A	#N/A	#N/A	#N/A	#N/A	#N/A	#N/A	#N/A	#N/A	#N/A	#N/A	#N/A	#N/A	#N/A			LIVING WITH A MAN/WOMAN									.						2
				#N/A	#N/A	#N/A	#N/A	#N/A	#N/A	#N/A	#N/A	#N/A	#N/A	#N/A	#N/A	#N/A	#N/A	#N/A	#N/A			WIDOWED				.											3
				#N/A	#N/A	#N/A	#N/A	#N/A	#N/A	#N/A	#N/A	#N/A	#N/A	#N/A	#N/A	#N/A	#N/A	#N/A	#N/A			DIVORCED				.											4
				#N/A	#N/A	#N/A	#N/A	#N/A	#N/A	#N/A	#N/A	#N/A	#N/A	#N/A	#N/A	#N/A	#N/A	#N/A	#N/A			SEPARATED				.											5
				#N/A	#N/A	#N/A	#N/A	#N/A	#N/A	#N/A	#N/A	#N/A	#N/A	#N/A	#N/A	#N/A	#N/A	#N/A	#N/A			NEVER MARRIED OR LIVED
				#N/A	#N/A	#N/A	#N/A	#N/A	#N/A	#N/A	#N/A	#N/A	#N/A	#N/A	#N/A	#N/A	#N/A	#N/A	#N/A				WITH A MAN/WOMAN							.							6
	109			If you have any living children, how many are these?
				INCLUDE ONLY CHILDREN WHO ARE YOUR																				NUMBER OF LIVING CHILDREN
				BIOLOGICAL CHILDREN
				(Q. 110 and 110b to be answered by women only)
	110			Women sometimes have pregnancies that do not result in																		YES
				a live born child. That is, a pregnancy can end in a																		NO
				miscarriage, stillbirth, or the child can be born dead.
				Have you ever had a pregnancy that did not
				result in a live birth?
	110b			If YES, how many pregnancies have you had that did not
				result in a live birth?
	111			What is the highest level of school you attended?	#N/A	#N/A	#N/A	#N/A	#N/A	#N/A	#N/A	#N/A	#N/A	#N/A	#N/A	#N/A	#N/A	#N/A	#N/A			PRIMARY			.												1
																						SECONDARY					.										2
				#N/A	#N/A	#N/A	#N/A	#N/A	#N/A	#N/A	#N/A	#N/A	#N/A	#N/A	#N/A	#N/A	#N/A	#N/A	#N/A			HIGHER					.										3
	112			What is the highest [GRADE/FORM/YEAR] you
				completed at that level?
				IF COMPLETED LESS THAN ONE YEAR AT THAT LEVEL, RECORD '00'.																		[GRADE/FORM/YEAR]							.
	113			What is your religion?																		[RELIGION]				.											01
																						[RELIGION]				.											02
																						[RELIGION]				.											03
																						[RELIGION]				.											04
																						[RELIGION]				.											05
																						[RELIGION]				.											06
																						NO RELIGION					.										95
																						OTHER															96
																										(SPECIFY)
	114			What is your ethnicity?
																						[ETHNICITY]				.											01
																						[ETHNICITY]				.											02
																						[ETHNICITY]				.											03
																						[ETHNICITY]				.											04
																						[ETHNICITY]				.											05
																						[ETHNICITY]				.											06
																						OTHER
																										(SPECIFY)											96
	115			What languages can you speak?																		[LANGUAGE]				.											A
																						[LANGUAGE]				.											B
																						[LANGUAGE]				.											C
																						[LANGUAGE]				.											D
				RECORD ALL LANGUAGES YOU CAN SPEAK.																		[LANGUAGE]				.											E
																						[LANGUAGE]				.											F
																						OTHER															X
																										(SPECIFY)
	116			What is your mother tongue / native language (language spoken at home growing up?																		[LANGUAGE]				.											01
																						[LANGUAGE]				.											02
																						[LANGUAGE]				.											03
																						[LANGUAGE]				.											04
																						[LANGUAGE]				.											05
																						[LANGUAGE]				.											06
																						OTHER															96
																										(SPECIFY)
	117			Have you ever worked on a DHS survey?																		YES ……………………………………………………..1
																						NO ………………………………………………………2
	117 b			If YES, how many times?
	118			Have you ever worked on any other survey prior to																			YES														1
				this one (not a DHS)?																			NO														2
	118 b			If YES, have you ever used the approach asking																			YES														1
				about every pregnancy the woman has ever had?																			NO														2
	119			Is abortion legal in (NAME OF COUNTRY)																		YES															1
																						NO															2
																						DON'T KNOW															3
	120			Do you think that abortion should be available to women																		YES, IF THEY REQUEST FOR IT															1
				in (NAME OF COUNTRY)																		YES, UNDER CERTAIN CONDITIONS															2
																						NO															3
	121			Do you think women find it easy to report pregnancy
				losses to you?																		YES															1
																						NO															2
	122			In cases where it is hard for women to report pregnancy
				losses, what could be changed to make it easier for them
				to report pregnancy losses?									(Please write your answer
				here)
	123			If you have comments, please write them here.

## Sheet: translations
	ENGLISH	LANGUAGE 2	LANGUAGE 3	LANGUAGE 4	LANGUAGE 5	LANGUAGE 6
Translation Date	20 Oct 2015
Language Code	01	02	03	04	05	06
100	What is your name?
INSTRUCTIONS	We are collecting information on the DHS field staff. Please fill in the information below. The information will be part of the survey data files. Your name will not be in the data files; your information will remain anonymous. If there is any question you do not want to answer you may skip it and go to the next question.
102	In what [PROVINCE/REGION/STATE] do you live?
103	Do you live in a city, town, or rural area?
104	How old are you?
105	Are you male or female?
106	What is your current marital status?
107	How many living children do you have?
108	Have you ever had a child who died?
109	What is the highest level of school you attended: primary, secondary, or higher?
110	What is the highest [GRADE/FORM/YEAR] you completed at that level?
111	What is your religion?
112	What is your ethnicity?
113	What languages can you speak?
114	What is your mother tongue/native language (language spoken at home growing up)?
115	Have you ever worked on a DHS survey prior to this one?
116	Have you ever worked on any other survey prior to this one (not a DHS)?
117	Were you already working for [NAME OF IMPLEMENTING AGENCY 1 or NAME OF IMPLEMENTING AGENCY 2] at the time you were employed to work on this DHS?
118	Are you a permanent or temporary employee of [NAME OF IMPLEMENTING AGENCY 1 or NAME OF IMPLEMENTING AGENCY 2]?
119	If you have comments, please write them here.
